# Supplementary material for: Transcriptomic Analysis of Pseudomonas aeruginosa Response to Pine Honey via RNA Sequencing Indicates Multiple Mechanisms of Antibacterial Activity
Source: Foods. 2021 Apr 24;10(5):936. doi: 10.3390/foods10050936 (PMC8145095; doi:10.3390/foods10050936)
Supplement: Supplementary file 1 [file foods-10-00936-s001.zip]

Archive with 1 entries (1 files):
- foods-1192171-supplementary.xlsx
