# Supplementary material for: Transcriptomic Analysis of Pseudomonas aeruginosa Response to Pine Honey via RNA Sequencing Indicates Multiple Mechanisms of Antibacterial Activity
Source: Foods. 2021 Apr 24;10(5):936. doi: 10.3390/foods10050936 (PMC8145095; doi:10.3390/foods10050936)
Supplement: Supplementary file 1 [file foods-10-00936-s001.zip › foods-1192171-supplementary.xlsx]

## Sheet: Table S1
DESeq2 results of differentially expressed genes (DEG)					Pipeline: HISAT2-DESeq2
corrected p-value cut-off:0.05
Fold change cut-off:1.0
log2FC:the logarithm (to basis 2) of the fold change
P-value:p value for the statistical significance of this change
P-adj:p value adjusted for multiple testing
GeneID	log2FC	P-value	P-adj	Annotation	Function
PA14_55940	-5.20665	1.803e-283	1.0223e-279	PA14_55940	putative pilus assembly protein
PA14_09400	-4.16923	2.73136e-274	7.74341e-271	phzS	flavin-containing monooxygenase
PA14_61040	3.72168	4.3415e-231	8.20544e-228	katB	catalase
PA14_09440	-3.74948	8.4067e-219	1.19165e-215	phzE1	phenazine biosynthesis protein PhzE
PA14_09470	-3.90892	1.02048e-212	1.15723e-209	phzB1	probable phenazine biosynthesis protein
PA14_35490	-2.82799	7.52166e-208	7.10796e-205	lpdV	lipoamide dehydrogenase-Val
PA14_40260	-3.39091	1.07118e-203	8.67657e-201	PA14_40260	conserved hypothetical protein
PA14_35500	-2.97869	3.83705e-199	2.71951e-196	bkdB	lipoamide acyltransferase component of branched-chain alpha-keto acid dehydrogenase complex E2
PA14_39780	-3.50253	3.48723e-197	2.19695e-194	hvn	putative halovibrin
PA14_39945	-3.41193	1.83779e-186	1.04203e-183	phzC2	phenazine biosynthesis protein PhzC
PA14_09450	-3.79325	3.59078e-176	1.85089e-173	phzD1	phenazine biosynthesis protein PhzD
PA14_15070	-3.1728	9.24356e-172	4.36758e-169	oprC	outer membrane copper receptor OprC
PA14_39880	-3.95541	7.04236e-166	3.07155e-163	phzG2	probable pyridoxamine 5'-phosphate oxidase
PA14_09460	-3.90373	2.41102e-162	9.76465e-160	phzC1	phenazine biosynthesis protein PhzC
PA14_45470	2.72592	1.07269e-152	4.05477e-150	PA14_45470	putative glutathione S-transferase
PA14_34870	-2.63811	2.63005e-152	9.32023e-150	chiC	chitinase
PA14_35520	-2.913	4.32669e-151	1.44308e-148	bkdA2	2-oxoisovalerate dehydrogenase, beta subunit'
PA14_70940	2.48468	5.48372e-151	1.72737e-148	betA	choline dehydrogenase
PA14_09490	-3.28267	5.48617e-147	1.63719e-144	phzM	probable phenazine-specific methyltransferase
PA14_09410	-4.0808	2.76856e-129	7.84886e-127	phzG1	probable pyrodoxamine 5'-phosphate oxidase
PA14_34640	2.7197	2.77755e-120	7.49937e-118	gntK	gluconokinase
PA14_34420	3.89761	1.68613e-114	4.34563e-112	mtlE	putative binding protein component of ABC maltose/mannitol transporter
PA14_39960	-3.18313	7.70149e-112	1.89859e-109	phzB2	probable phenazine biosynthesis protein
PA14_40250	-2.68577	3.09565e-110	7.31347e-108	opmL	putative outer membrane protein precursor
PA14_27840	4.0033	1.72595e-106	3.91446e-104	PA14_27840	putative copper-binding protein
PA14_46970	-2.23176	1.74295e-103	3.80098e-101	ansB	glutaminase-asparaginase
PA14_61500	-2.81435	2.20667e-102	4.634e-100	PA14_61500	hypothetical protein
PA14_18140	-3.93729	2.1917e-101	4.43819e-99	mmsB	3-hydroxyisobutyrate dehydrogenase
PA14_40240	-2.77372	1.70665e-100	3.3368e-98	PA14_40240	putative ATP-binding/permease fusion ABC transporter
PA14_18250	2.46563	5.55199e-99	1.04933e-96	fruB	putative phosphotransferase system, fructose-specific component
PA14_11140	-2.06131	3.11685e-93	5.70082e-91	PA14_11140	putative nonribosomal peptide synthetase
PA14_38510	-2.22704	3.25051e-93	5.75949e-91	hmgA	homogentisate 1,2-dioxygenase
PA14_35010	2.22594	1.66456e-92	2.86002e-90	PA14_35010	hypothetical protein
PA14_00620	-2.3647	7.59881e-92	1.26721e-89	PA14_00620	conserved hypothetical protein
PA14_18120	-3.44398	5.11415e-90	8.28492e-88	mmsA	methylmalonate-semialdehyde dehydrogenase
PA14_55850	-3.04496	3.99655e-89	6.29457e-87	PA14_55850	putative pilus assembly protein
PA14_54630	-2.31109	3.28391e-85	5.03238e-83	PA14_54630	probable acyl-CoA dehydrogenase
PA14_31290	-2.9143	4.38408e-85	6.54151e-83	pa1L	PA-I galactophilic lectin
PA14_35530	-2.21781	1.58349e-83	2.30215e-81	bkdA1	2-oxoisovalerate dehydrogenase (alpha subunit)
PA14_10360	-1.71062	2.97575e-83	4.21813e-81	PA14_10360	conserved hypothetical protein
PA14_40290	-1.90765	1.09742e-82	1.51765e-80	lasA	staphylolytic protease preproenzyme LasA
PA14_40100	-2.12209	2.75775e-82	3.72296e-80	PA14_40100	conserved hypothetical protein
PA14_26020	-2.20025	1.01057e-81	1.33254e-79	PA14_26020	putative aminopeptidase
PA14_16250	-2.4077	1.28927e-78	1.6614e-76	lasB	elastase LasB
PA14_39970	-2.39998	3.25707e-77	4.1039e-75	phzA2	probable phenazine biosynthesis protein
PA14_18260	2.64896	3.74653e-77	4.61801e-75	fruK	1-phosphofructokinase
PA14_09500	-2.33752	1.11694e-76	1.34746e-74	opmD	outer membrane protein
PA14_38630	-3.22223	2.72378e-75	3.21746e-73	atoB	acetyl-CoA acetyltransferase
PA14_20610	-2.97236	1.75918e-74	2.03562e-72	lecB	fucose-binding lectin PA-IIL
PA14_49800	2.21456	2.2846e-74	2.59073e-72	gsp69	probable oxidoreductase
PA14_38590	-1.98648	2.66664e-74	2.96468e-72	bdhA	3-hydroxybutyrate dehydrogenase
PA14_55930	-2.17205	6.16679e-74	6.72417e-72	PA14_55930	putative pilus assembly protein
PA14_25160	1.72115	1.35035e-73	1.44462e-71	lexA	repressor protein LexA
PA14_72960	3.24776	1.32992e-72	1.39642e-70	kgtP	putative MFS dicarboxylate transporter
PA14_55780	-2.25784	2.04425e-72	2.10743e-70	PA14_55780	putative two-component sensor
PA14_58570	2.43253	9.71762e-72	9.83909e-70	piuA	putative outer membrane ferric siderophore receptor
PA14_40230	-2.55948	3.10533e-71	3.08899e-69	PA14_40230	putative secretion protein
PA14_55810	-2.54695	1.62634e-70	1.58988e-68	PA14_55810	putative two-component response regulator
PA14_34630	2.72235	2.87945e-69	2.7672e-67	gnuT	gluconate permease
PA14_35000	2.10446	2.51622e-67	2.37783e-65	PA14_35000	conserved hypothetical protein
PA14_70670	-3.17466	9.35062e-67	8.69147e-65	glcF	glycolate oxidase, iron-sulfur subunit
PA14_25150	1.68222	3.81742e-66	3.4911e-64	PA14_25150	putative cell division inhibitor
PA14_23090	2.31725	1.76405e-65	1.58764e-63	edaA	2-keto-3-deoxy-6-phosphogluconate aldolase
PA14_09480	-2.51621	9.41718e-64	8.34303e-62	phzA1	probable phenazine biosynthesis protein
PA14_23080	2.22648	1.6452e-63	1.43512e-61	pgl	6-phosphogluconolactonase
PA14_22930	1.73821	3.95526e-63	3.39792e-61	glk	glucokinase
PA14_38530	-2.31149	4.68999e-63	3.96899e-61	fahA	fumarylacetoacetase
PA14_31350	-1.77222	4.50639e-61	3.75753e-59	PA14_31350	conserved hypothetical protein
PA14_38610	-2.93281	6.03909e-61	4.96256e-59	PA14_38610	putative short-chain fatty acid transporter
PA14_13580	1.44297	1.82358e-60	1.46416e-58	PA14_13580	putative ABC-type proline/glycine betaine transpor
PA14_18275	2.11691	1.83343e-60	1.46416e-58	fruA	phosphotransferase system, fructose-specific IIBC component
PA14_52870	-2.9905	1.02723e-59	8.08943e-58	PA14_52870	predicted acyl-CoA transferases/carnitine dehydratase
PA14_49810	1.85822	6.17217e-58	4.794e-56	PA14_49810	hypothetical protein
PA14_70950	2.24072	1.17844e-57	9.02936e-56	betB	betaine aldehyde dehydrogenase
PA14_55920	-2.50202	9.70865e-57	7.33974e-55	PA14_55920	putative type II secretion system protein
PA14_17530	1.36823	1.08458e-56	8.0915e-55	recA	RecA protein
PA14_31360	-1.77677	3.16135e-55	2.32791e-53	PA14_31360	hypothetical protein
PA14_35370	2.15471	3.43735e-55	2.49869e-53	ptxS	transcriptional regulator PtxS
PA14_32240	-2.56036	8.82513e-55	6.33399e-53	catA	catechol 1,2-dioxygenase
PA14_35360	2.80732	3.21238e-54	2.24866e-52	kguE	putative putative epimerase
PA14_61530	-2.389	3.19601e-54	2.24866e-52	csuC	putative pili assembly chaperone
PA14_52880	-2.86061	9.61848e-53	6.65083e-51	PA14_52880	putative protein involved in propionate catabolism
PA14_35340	2.28301	2.71213e-52	1.85275e-50	kguK	putative 2-ketogluconate kinase
PA14_41500	-1.5867	5.05604e-52	3.41283e-50	PA14_41500	putative lyase
PA14_22910	1.78435	1.7101e-51	1.14074e-49	edd	6-phosphogluconate dehydratase
PA14_55820	-1.82847	2.74207e-51	1.80785e-49	PA14_55820	putative membrane protein
PA14_32950	-1.72113	6.9822e-50	4.55047e-48	PA14_32950	hypothetical protein
PA14_46950	-1.81714	7.68648e-49	4.95254e-47	gltL	putative ATP-binding component of ABC transporter
PA14_55890	-2.14912	7.83545e-49	4.9918e-47	cpaF2	putative type II secretion system protein
PA14_40110	-2.24416	1.25998e-48	7.93786e-47	PA14_40110	hypothetical protein
PA14_61300	-1.37672	4.65e-48	2.89731e-46	PA14_61300	putative methyl-accepting chemotaxis protein (MCP)
PA14_18780	2.25443	4.89468e-48	3.01661e-46	mexF	putative RND efflux transporter
PA14_63010	1.40345	7.75113e-48	4.72569e-46	recN	DNA repair protein RecN
PA14_60750	-1.48803	9.7421e-48	5.87635e-46	pra	putative activator of alkane oxidation
PA14_55840	-3.42295	1.03865e-47	6.19912e-46	PA14_55840	conserved hypothetical protein
PA14_19910	-2.15916	2.24444e-47	1.32562e-45	pdhB	putative pyruvate dehydrogenase E1 component, beta subunit
PA14_40350	1.48522	3.13521e-47	1.83264e-45	PA14_40350	putative DNA helicase
PA14_18760	2.42007	1.39942e-46	8.09663e-45	mexE	putative RND efflux membrane fusion protein precursor
PA14_46930	-1.82214	1.107e-45	6.34011e-44	gltK	putative permease of ABC transporter
PA14_66840	-1.3758	1.81511e-44	1.02917e-42	phaC2	poly(3-hydroxyalkanoic acid) synthase 2
PA14_53970	-2.07889	3.98871e-44	2.23921e-42	PA14_53970	probable aconitate hydratase
PA14_31370	-1.67388	1.35415e-43	7.5275e-42	tam	putative trans-aconitate methyltransferase
PA14_55860	-1.8624	2.42598e-43	1.33547e-41	PA14_55860	putative pilus assembly protein
PA14_38550	-2.06754	2.91541e-43	1.58946e-41	maiA	maleylacetoacetate isomerase
PA14_70010	-1.71029	5.33746e-43	2.88223e-41	PA14_70010	putative endoribonuclease L-PSP family protein
PA14_66820	-1.24744	2.41224e-42	1.29032e-40	phaC1	poly(3-hydroxyalkanoic acid) synthase 1
PA14_18790	2.26444	3.16227e-42	1.67571e-40	opmE	putative outer membrane efflux protein
PA14_18160	1.56866	3.78848e-42	1.98895e-40	PA14_18160	putative zinc-binding dehydrogenase
PA14_02230	-1.67157	2.88484e-41	1.50065e-39	cheW	putative purine-binding chemotaxis protein
PA14_70680	-2.70854	7.492e-41	3.86179e-39	glcE	glycolate oxidase subunit GlcE
PA14_38500	-1.48158	4.34468e-40	2.21931e-38	PA14_38500	putative transcriptional regulator, IclR family
PA14_01490	-1.69504	1.74804e-39	8.84943e-38	PA14_01490	putative hemolysin
PA14_52900	-2.23785	2.88045e-39	1.44532e-37	PA14_52900	probable acyl-CoA dehydrogenase
PA14_30050	-1.29406	3.1454e-39	1.56442e-37	aceA	putative isocitrate lyase
PA14_65040	-1.48624	6.60958e-39	3.25881e-37	PA14_65040	putative mechanosensitive ion channel family protein
PA14_00080	-1.4942	9.06396e-39	4.4304e-37	PA14_00080	conserved hypothetical protein
PA14_37745	-1.59127	1.1638e-38	5.63993e-37	PA14_37745	probable carbamoyl transferase
PA14_58580	1.69374	2.29105e-38	1.10087e-36	piuC	putative iron-regulated protein
PA14_46910	-1.61959	9.70884e-38	4.62598e-36	ybeJ	putative binding protein component of ABC transporter
PA14_17540	1.24484	1.81478e-37	8.57485e-36	recX	putative recX protein
PA14_31540	-2.33966	2.20128e-37	1.03151e-35	acdA	putative acyl-CoA dehydrogenase
PA14_23070	2.38608	2.84097e-37	1.32035e-35	zwf	glucose-6-phosphate 1-dehydrogenase
PA14_48060	-1.51178	3.74111e-37	1.72456e-35	aprA	alkaline metalloproteinase precursor
PA14_43400	-1.74984	4.05344e-37	1.85347e-35	kdpA	potassium-transporting ATPase, A chain
PA14_52850	-2.64918	1.14479e-36	5.19278e-35	PA14_52850	probable acyl-CoA lyase beta chain
PA14_13610	1.46024	1.48189e-36	6.66851e-35	PA14_13610	putative permease component of an ABC-type transpo
PA14_52890	-2.72221	3.76423e-36	1.68057e-34	PA14_52890	probable ring-cleaving dioxygenase
PA14_69850	1.12773	5.27549e-36	2.33688e-34	betT	putative holine-glycine betaine transporter
PA14_18070	1.89502	5.75734e-36	2.53055e-34	PA14_18070	putative periplasmic metal-binding protein
PA14_05810	-1.39715	7.31896e-36	3.19219e-34	amaB	N-carbamoyl-beta-alanine amidohydrolase
PA14_09900	-1.22505	8.77621e-36	3.79856e-34	prpL	Pvds-regulated endoprotease, lysyl class
PA14_24650	-1.29625	1.15729e-35	4.9711e-34	rmf	ribosome modulation factor
PA14_11810	-2.2228	1.24575e-35	5.31083e-34	PA14_11810	putative aldehyde dehydrogenase
PA14_39910	-3.55477	6.05796e-35	2.56333e-33	phzE2	phenazine biosynthesis protein PhzE
PA14_37790	1.87293	9.47332e-35	3.97879e-33	pcoA	copper resistance protein A precursor
PA14_02300	1.58054	9.61098e-35	4.00693e-33	PA14_02300	putative short-chain dehydrogenase
PA14_03590	1.61946	9.75444e-35	4.03706e-33	PA14_03590	putative membrane protein
PA14_53250	-1.41821	1.38156e-34	5.6764e-33	cpbD	chitin-binding protein CbpD precursor
PA14_18180	1.5561	1.68285e-34	6.86459e-33	PA14_18180	putative Antibiotic biosynthesis monooxygenase
PA14_19900	-1.76251	2.12691e-34	8.61397e-33	PA14_19900	putative pyruvate dehydrogenase E1 component, alpha subunit
PA14_34050	-1.60359	2.25078e-34	9.05099e-33	PA14_34050	conserved hypothetical protein
PA14_40370	1.29586	3.2972e-34	1.31656e-32	PA14_40370	conserved hypothetical protein
PA14_15080	-1.6014	6.34043e-34	2.514e-32	PA14_15080	putative iron-regulated membrane protein
PA14_01600	-1.87434	9.41397e-34	3.70675e-32	mmsA	putative aldehyde dehydrogenase
PA14_09420	-3.50917	9.97592e-34	3.90093e-32	phzF1	probable phenazine biosynthesis protein
PA14_66570	1.47232	1.06571e-33	4.13876e-32	gltB	glutamate synthase large chain precursor
PA14_58600	1.49369	1.12635e-33	4.34451e-32	PA14_58600	conserved hypothetical protein
PA14_13560	1.59478	1.49578e-33	5.73044e-32	PA14_13560	putative fusaric acid resistance protein
PA14_32230	-2.24874	1.66725e-33	6.34452e-32	catC	muconolactone delta-isomerase
PA14_35020	1.50663	1.88694e-33	7.13263e-32	PA14_35020	hypothetical protein
PA14_60960	-1.64916	9.93994e-33	3.73241e-31	PA14_60960	conserved hypothetical protein
PA14_09380	-1.36632	1.00994e-32	3.76732e-31	PA14_09380	putative transporter
PA14_18080	1.38109	1.12585e-32	4.17225e-31	PA14_18080	putative transcriptional regulator, TetR family
PA14_69990	-1.41726	3.70342e-32	1.36353e-30	dadX	catabolic alanine racemase
PA14_55880	-2.03972	5.5354e-32	2.02488e-30	PA14_55880	putative pilus assembly protein
PA14_00640	-1.52935	5.92791e-32	2.15457e-30	phzH	potential phenazine-modifying enzyme
PA14_50740	-1.12634	9.58196e-32	3.46049e-30	PA14_50740	conserved hypothetical protein
PA14_54640	-1.53745	1.05314e-31	3.77932e-30	PA14_54640	probable enoyl-CoA hydratase/isomerase
PA14_54620	-1.47391	2.03391e-31	7.25301e-30	PA14_54620	probable aldehyde dehydrogenase
PA14_29360	1.60903	2.71226e-31	9.61158e-30	pfeS	two-component sensor PfeS
PA14_65090	-1.13374	4.05003e-31	1.42632e-29	PA14_65090	hypothetical protein
PA14_55590	1.61741	4.76844e-31	1.66896e-29	PA14_55590	hypothetical protein
PA14_70650	-2.64852	9.29241e-31	3.23239e-29	glcG	putative GlcG protein
PA14_22940	1.53314	1.15674e-30	3.99923e-29	gltR	two-component response regulator GltR
PA14_19920	-1.71472	1.91774e-30	6.59006e-29	PA14_19920	putative dihydrolipoamide acetyltransferase
PA14_15120	-1.35189	2.61314e-30	8.92561e-29	PA14_15120	putative membrane or periplasmic protein
PA14_56660	1.27893	3.44387e-30	1.16927e-28	PA14_56660	probable xenobiotic reductase B
PA14_50880	-1.30353	3.99481e-30	1.34825e-28	PA14_50880	probable outer membrane protein precursor
PA14_18630	-1.07952	4.6626e-30	1.56432e-28	eprS	putative serine protease
PA14_13590	1.41567	4.78783e-30	1.59688e-28	PA14_13590	putative permease of ABC-type transporter
PA14_19950	1.24146	4.84808e-30	1.60752e-28	PA14_19950	conserved hypothetical protein
PA14_71900	-1.63789	6.38132e-30	2.10361e-28	PA14_71900	conserved hypothetical protein
PA14_06180	1.39758	1.12536e-29	3.68831e-28	fiuI	putative RNA polymerase sigma-70 factor, ECF subfamily
PA14_62010	1.31491	1.3009e-29	4.23914e-28	hitB	putative iron ABC transporter, permease protein
PA14_68940	-1.31221	1.57094e-29	5.08983e-28	PA14_68940	hypothetical protein
PA14_01620	-2.22109	2.54905e-29	8.21199e-28	aptA	beta-alanine--pyruvate transaminase
PA14_01300	-1.33525	2.60065e-29	8.33091e-28	coxA	cytochrome c oxidase, subunit I
PA14_01500	-1.28676	3.39004e-29	1.07986e-27	PA14_01500	putative transcriptional regulator
PA14_34110	-1.54433	3.44149e-29	1.09013e-27	PA14_34110	conserved hypothetical protein
PA14_13600	1.26852	8.31087e-29	2.61792e-27	PA14_13600	putative binding protein component of ABC transpor
PA14_13170	1.58506	8.95446e-29	2.80507e-27	PA14_13170	probable metal transporting P-type ATPase
PA14_11910	-1.20142	1.43409e-28	4.46776e-27	PA14_11910	conserved hypothetical protein
PA14_11760	-1.13505	1.4974e-28	4.63949e-27	eutC	putative ethanolamine ammonia-lyase
PA14_37610	-1.13001	2.15238e-28	6.6326e-27	PA14_37610	putative kynureninase
PA14_38840	-1.97908	2.82896e-28	8.67039e-27	exaC	NAD+ dependent acetaldehyde dehydrogenase
PA14_70040	-1.583	2.87846e-28	8.77467e-27	dadA	D-amino acid dehydrogenase, small subunit
PA14_56000	-1.43199	4.71197e-28	1.42871e-26	pctA	chemotactic transducer PctA
PA14_10500	-1.2174	5.47645e-28	1.65168e-26	ccoN	cytochrome c oxidase subunit (cbb3-type)
PA14_70970	1.35602	5.55386e-28	1.66616e-26	betI	TetR-family regulatory protein
PA14_61020	1.68803	6.10155e-28	1.82083e-26	ankB	ankyrin-like protein
PA14_55600	1.53475	1.06438e-27	3.15969e-26	PA14_55600	hypothetical protein
PA14_55610	1.17135	1.44396e-27	4.2642e-26	PA14_55610	conserved hypothetical protein
PA14_03000	1.42186	1.7908e-27	5.26105e-26	PA14_03000	putative 4-hydroxyphenylpyruvate dioxygenase
PA14_32710	1.40911	3.37856e-27	9.87445e-26	PA14_32710	probable sigma-70 factor, ECF subfamily
PA14_20600	-1.25125	3.40398e-27	9.89772e-26	PA14_20600	conserved hypothetical protein
PA14_34660	1.26477	5.32577e-27	1.54067e-25	gntR	transcriptional regulator GntR
PA14_61260	1.34761	5.58373e-27	1.60709e-25	PA14_61260	putative membrane protein
PA14_26300	-1.33117	5.86489e-27	1.67949e-25	PA14_26300	hypothetical protein
PA14_54000	-1.34555	9.26601e-27	2.64011e-25	prpD	propionate catabolic protein PrpD
PA14_23030	-1.65808	3.26016e-26	9.24256e-25	oprB	glucose/carbohydrate outer membrane porin OprB precursor
PA14_55900	-2.2472	3.522e-26	9.93519e-25	PA14_55900	putative pilus assembly protein
PA14_21000	-1.33902	3.77815e-26	1.0605e-24	PA14_21000	hypothetical protein
PA14_38580	-1.66989	3.83091e-26	1.06477e-24	PA14_38580	putative H+/gluconate symporter
PA14_62330	1.41745	3.81566e-26	1.06477e-24	phuS	putative hemin degrading factor
PA14_46960	-1.61352	3.89568e-26	1.07749e-24	ggt	gamma-glutamyltranspeptidase precursor
PA14_11190	-1.30183	4.10837e-26	1.1308e-24	styD	putative aldehyde dehydrogenase
PA14_68530	1.24284	6.47299e-26	1.77304e-24	PA14_68530	putative 3-hydroxyacyl-CoA dehydrogenase, NAD binding domain
PA14_21730	1.48938	1.16459e-25	3.17463e-24	fecA	putative TonB-dependent receptor
PA14_19370	1.28884	1.51366e-25	4.10643e-24	asnB	putative asparagine synthetase, glutamine-hydrolyzing
PA14_67510	-1.00787	1.88102e-25	5.07875e-24	estA	esterase EstA
PA14_34840	-1.3807	2.22557e-25	5.98057e-24	PA14_34840	putative non-ribosomal peptide synthetase
PA14_47000	1.42955	2.38524e-25	6.37939e-24	PA14_47000	putative oxidoreductase, FMN-binding
PA14_09340	1.29373	3.09516e-25	8.23922e-24	fptA	Fe(III)-pyochelin outer membrane receptor precursor
PA14_29230	-1.14214	4.37502e-25	1.15918e-23	PA14_29230	putative hydrolase
PA14_40200	-1.11528	5.94578e-25	1.56803e-23	PA14_40200	putative exported oxidoreductase
PA14_34830	-1.27631	1.13959e-24	2.99143e-23	PA14_34830	putative regulatory protein
PA14_02220	-1.56247	1.63325e-24	4.26752e-23	PA14_02220	putative chemotaxis transducer
PA14_23010	-1.86889	1.74245e-24	4.53197e-23	gltK	putative ATP-binding component of ABC transporter
PA14_52330	1.05204	1.83195e-24	4.74298e-23	PA14_52330	hypothetical protein
PA14_62000	1.18116	2.10155e-24	5.41626e-23	hitA	ferric iron-binding periplasmic protein HitA
PA14_07680	-1.16214	2.38746e-24	6.12531e-23	prkA	putative protein kinase
PA14_53940	-1.36475	2.43188e-24	6.21115e-23	prpB	carboxyphosphonoenolpyruvate phosphonomutase
PA14_16100	-1.31275	2.57607e-24	6.54991e-23	PA14_16100	conserved hypothetical protein
PA14_44740	-1.35621	4.20668e-24	1.06008e-22	xdhB	xanthine dehydrogenase
PA14_72970	1.16726	9.19535e-24	2.29681e-22	tonB	periplasmic protein tonB
PA14_22890	1.18634	1.09055e-23	2.71203e-22	gapA	glyceraldehyde-3-phosphate dehydrogenase
PA14_37810	1.5938	1.18596e-23	2.93641e-22	pcoB	copper resistance protein B precursor
PA14_35330	2.07949	1.34995e-23	3.32792e-22	kguT	putative 2-ketogluconate transporter
PA14_13110	-2.00711	1.5914e-23	3.90615e-22	PA14_13110	probable medium-chain acyl-CoA ligase
PA14_20940	-1.31942	1.61756e-23	3.95327e-22	PA14_20940	putative acyl carrier protein
PA14_06170	1.17882	2.06138e-23	5.01631e-22	fiuR	putative transmembrane sensor
PA14_01580	-1.66381	3.94899e-23	9.56872e-22	gabP	gamma-aminobutyrate permease
PA14_20980	-1.48061	4.90771e-23	1.1791e-21	PA14_20980	putative short chain dehydrogenas
PA14_52690	-1.0043	6.52393e-23	1.56079e-21	aruG	arginine/ornithine succinyltransferase AII subunit
PA14_43380	-1.62144	8.3369e-23	1.98614e-21	kdpB	potassium-transporting ATPase, B chain
PA14_16260	-1.15895	8.58022e-23	2.03556e-21	PA14_16260	putative oxidoreductase, FAD/FMN-binding
PA14_19350	1.16365	9.23465e-23	2.18169e-21	PA14_19350	putative peptidase or cellulase
PA14_10560	-1.10206	1.44923e-22	3.4096e-21	PA14_10560	conserved hypothetical protein
PA14_37310	-1.4321	2.61917e-22	6.13665e-21	PA14_37310	putative allophanate hydrolase subunit 2
PA14_34360	1.74624	2.63948e-22	6.1588e-21	mtlD	mannitol dehydrogenase
PA14_50540	-1.33476	3.65795e-22	8.50024e-21	braE	branched-chain amino acid transport protein BraE
PA14_20950	-1.34304	4.14421e-22	9.59089e-21	fabH2	3-oxoacyl-[acyl-carrier-protein] synthase III
PA14_70140	-1.06196	4.33814e-22	9.99889e-21	aldH	putative aldehyde dehydrogenase
PA14_21010	-1.39814	5.49747e-22	1.26197e-20	PA14_21010	putative FAD-dependent monooxygenase
PA14_35320	1.54787	5.92887e-22	1.35007e-20	kguD	2-ketogluconate 6-phosphate reductase
PA14_53950	-1.42165	7.01242e-22	1.59042e-20	prpC	citrate synthase 2
PA14_38490	-1.44732	8.9931e-22	2.03151e-20	gnyL	3-hydroxy-gamma-carboxygeranoyl-CoA lyase, GnyL
PA14_70690	-1.94887	1.35936e-21	3.05857e-20	glcD	glycolate oxidase subunit GlcD
PA14_05770	-1.17246	1.93217e-21	4.33021e-20	dhT	dihydropyrimidinase
PA14_34800	-1.39455	2.37346e-21	5.27745e-20	PA14_34800	putative transporter, LysE family
PA14_37770	-1.13394	2.45759e-21	5.44317e-20	PA14_37770	putative hydrolase
PA14_01610	-1.83493	2.61259e-21	5.76397e-20	PA14_01610	conserved hypothetical protein
PA14_61080	1.33928	2.73063e-21	6.00103e-20	dctP	putative C4-dicarboxylate-binding protein
PA14_46920	-1.56747	3.08387e-21	6.75118e-20	gltJ	putative permease of ABC transporter
PA14_56690	1.25824	3.20982e-21	6.99988e-20	feoA	putative iron transport protein
PA14_46660	1.22071	3.53909e-21	7.65902e-20	PA14_46660	putative sigma-70 factor, ECF subfamily
PA14_60650	1.03497	4.79033e-21	1.02883e-19	PA14_60650	conserved hypothetical protein
PA14_52910	-2.15822	5.3971e-21	1.15478e-19	PA14_52910	hypothetical protein
PA14_63080	-1.14677	6.11889e-21	1.30429e-19	lldP	L-lactate permease
PA14_60630	1.10952	7.51216e-21	1.59528e-19	PA14_60630	putative stomatin/prohibitin
PA14_22960	1.28561	8.57114e-21	1.81337e-19	PA14_22960	putative two-component sensor
PA14_28430	1.3977	8.8595e-21	1.86741e-19	PA14_28430	putative membrane protein
PA14_56990	-1.33725	9.73286e-21	2.0439e-19	PA14_56990	conserved hypothetical protein
PA14_58560	1.16704	1.10632e-20	2.3062e-19	piuB	probable oxidoreductase
PA14_26340	-1.78146	1.21662e-20	2.52683e-19	PA14_26340	putative membrane protein
PA14_52250	1.58066	1.23699e-20	2.55975e-19	pirR	two-component response regulator
PA14_58360	-1.14078	1.90454e-20	3.88443e-19	PA14_58360	putative binding protein component of ABC transpor
PA14_58350	-1.14739	2.74567e-20	5.55997e-19	PA14_58350	putative binding protein component of ABC transpor
PA14_34070	-1.4934	3.42979e-20	6.92061e-19	PA14_34070	conserved hypothetical protein
PA14_52720	-1.09028	4.99429e-20	1.00417e-18	aruC	N-succinylglutamate 5-semialdehyde dehydrogenase
PA14_33680	1.0559	5.22206e-20	1.04626e-18	fpvA	ferripyoverdine receptor
PA14_51880	-1.07378	5.40415e-20	1.07893e-18	oprD	Basic amino acid, basic peptide and imipenem outer membrane porin OprD precursor
PA14_12990	1.13115	6.62099e-20	1.30805e-18	PA14_12990	probable choline transporter
PA14_53820	1.00448	7.61142e-20	1.4985e-18	PA14_53820	hypothetical protein
PA14_33280	1.10438	8.87504e-20	1.73143e-18	pvdL	PvdL
PA14_43110	-1.00456	8.88616e-20	1.73143e-18	PA14_43110	putative glutathione S-transferase
PA14_56670	1.41363	9.49479e-20	1.84368e-18	PA14_56670	conserved hypothetical protein
PA14_53260	-1.06603	1.30032e-19	2.51631e-18	PA14_53260	hypothetical protein
PA14_72060	-1.55347	1.61955e-19	3.11283e-18	PA14_72060	conserved hypothetical protein
PA14_48590	-1.35915	2.79469e-19	5.33531e-18	PA14_48590	conserved hypothetical protein
PA14_64460	-1.03432	3.32212e-19	6.32094e-18	psiF	putative phosphate starvation-inducible protein
PA14_07660	-1.30477	3.36481e-19	6.3595e-18	PA14_07660	conserved hypothetical protein
PA14_39990	-1.12518	3.36223e-19	6.3595e-18	PA14_39990	putative desaturase
PA14_34610	2.46736	3.77287e-19	7.10703e-18	PA14_34610	hypothetical protein
PA14_64500	1.04422	4.95997e-19	9.31226e-18	PA14_64500	putative transcriptional regulator
PA14_55790	-1.71465	5.52991e-19	1.0348e-17	PA14_55790	putative pilus assembly protein
PA14_20960	-1.37903	7.30612e-19	1.36269e-17	PA14_20960	putativ isomerase
PA14_38480	-1.55195	8.07219e-19	1.50063e-17	gnyA	alpha subunit of geranoyl-CoA carboxylase, GnyA
PA14_20970	-1.36932	1.16772e-18	2.14967e-17	cyp23	cytochrome P450
PA14_18810	1.73944	1.63881e-18	3.00714e-17	PA14_18810	hypothetical protein
PA14_10380	-1.232	2.66234e-18	4.8695e-17	PA14_10380	hypothetical protein
PA14_20920	-1.17105	2.84529e-18	5.18194e-17	PA14_20920	hypothetical protein
PA14_34100	-1.02008	2.85144e-18	5.18194e-17	PA14_34100	hypothetical protein
PA14_02180	-1.02954	5.17209e-18	9.2803e-17	cheB	glutamate methylesterase
PA14_18820	1.79335	7.68245e-18	1.36949e-16	PA14_18820	hypothetical protein
PA14_39925	-2.54781	7.7049e-18	1.36949e-16	phzD2	phenazine biosynthesis protein PhzD
PA14_32220	-1.67284	8.35009e-18	1.47953e-16	catB	muconate cycloisomerase I
PA14_71990	-1.06701	8.46642e-18	1.49547e-16	gmd	GDP-D-mannose dehydratase
PA14_33590	1.36321	8.68834e-18	1.5299e-16	PA14_33590	conserved hypothetical protein
PA14_52240	1.03594	9.78292e-18	1.70903e-16	pirS	two-component sensor
PA14_54520	1.39723	9.79603e-18	1.70903e-16	opdH	probable porin
PA14_34030	-1.42574	1.04337e-17	1.81165e-16	PA14_34030	conserved hypothetical protein
PA14_56840	1.28315	1.04481e-17	1.81165e-16	PA14_56840	putative thiol oxidoreductase
PA14_54150	-1.07838	1.05054e-17	1.81603e-16	putP	sodium/proline symporter PutP
PA14_37290	-1.51978	1.13504e-17	1.95021e-16	PA14_37290	putative allophanate hydrolase subunit 1
PA14_61510	-1.49974	1.2282e-17	2.09757e-16	PA14_61510	conserved hypothetical protein
PA14_62350	1.0768	1.25161e-17	2.13112e-16	phuR	putative haem/haemoglobin uptake outer membrane receptor PhuR precursor
PA14_34370	1.56193	1.27138e-17	2.1583e-16	mtlk	putative ATP-binding component of ABC maltose/mannitol transporter
PA14_56680	1.6407	1.9386e-17	3.25203e-16	PA14_56680	putative ferrous iron transport protein B
PA14_38560	-1.25741	1.95372e-17	3.26772e-16	pcaK	putative MFS transporter
PA14_30740	1.3636	2.82735e-17	4.70119e-16	mdaB	putative NADPH specific quinone oxidoreductase
PA14_32720	1.21026	3.46299e-17	5.72454e-16	PA14_32720	probable transmembrane sensor
PA14_05740	-1.47033	3.82852e-17	6.27391e-16	pydA	putative dihydroorotate dehydrogenase
PA14_33260	1.51454	4.65469e-17	7.58393e-16	pvdS	sigma factor PvdS
PA14_68070	-1.18309	5.97528e-17	9.70769e-16	PA14_68070	putative ABC transporter, periplasmic amino acid-binding protein
PA14_70600	-1.15884	6.2172e-17	1.00719e-15	hupA	putative DNA-binding protein HU family
PA14_71650	-1.17531	6.34828e-17	1.02549e-15	aspA	aspartate ammonia-lyase
PA14_39980	-1.21553	9.61265e-17	1.54401e-15	qscR	probable transcriptional regulator
PA14_01780	-1.10741	1.20954e-16	1.92643e-15	PA14_01780	putative nucleoside 2-deoxyribosyltransferase
PA14_58410	-1.55713	1.55509e-16	2.44248e-15	PA14_58410	putative outer membrane porin
PA14_28390	1.44722	1.8796e-16	2.9359e-15	PA14_28390	conserved hypothetical protein
PA14_60710	1.00491	2.30444e-16	3.57e-15	gdhA	NADP-glutamate dehydrogenase
PA14_43370	-1.94406	2.4514e-16	3.78732e-15	kdpC	potassium-transporting ATPase, C chain
PA14_15130	-1.08494	3.12638e-16	4.79097e-15	PA14_15130	conserved hypothetical protein
PA14_11790	-1.53632	6.10351e-16	9.15526e-15	PA14_11790	putative amino acid transporter
PA14_02470	-1.02701	7.59216e-16	1.12986e-14	pntB	pyridine nucleotide transhydrogenase, beta subunit
PA14_33550	1.38635	9.23327e-16	1.37049e-14	PA14_33550	putative ATP-binding component of ABC transporter
PA14_33540	1.53735	9.66643e-16	1.43104e-14	PA14_33540	putative permease of ABC transporter
PA14_50530	-1.29804	1.37336e-15	2.02785e-14	braD	branched-chain amino acid transport protein BraD
PA14_23000	-1.59521	1.40999e-15	2.07653e-14	gltG	putative permease of ABC sugar transporter
PA14_28050	-1.05588	1.82703e-15	2.66991e-14	PA14_28050	putative methyl-accepting chemotaxis protein
PA14_38440	-1.44543	1.89222e-15	2.75807e-14	gnyD	Citronelloyl-CoA dehydrogenase, GnyD
PA14_40560	-1.14781	2.84078e-15	4.1195e-14	PA14_40560	conserved hypothetical protein
PA14_16390	-1.03288	2.99817e-15	4.33664e-14	PA14_16390	putative glucose-methanol-choline oxidoreductase
PA14_01440	-1.17951	3.82801e-15	5.52285e-14	PA14_01440	putative 2-hydroxychromene-2-carboxylate isomerase
PA14_09270	1.14219	4.17599e-15	5.97926e-14	pchE	pyochelin synthetase
PA14_40010	-1.06733	9.98156e-15	1.40435e-13	PA14_40010	hypothetical protein
PA14_07870	-1.31483	1.1498e-14	1.60575e-13	PA14_07870	putative binding protein component of ABC transporter
PA14_46860	-1.11409	1.24156e-14	1.72964e-13	PA14_46860	putative lysine decarboxylase
PA14_56910	-1.01505	2.14746e-14	2.91993e-13	PA14_56910	conserved hypothetical protein
PA14_57720	1.24354	2.6022e-14	3.51298e-13	cysD	ATP sulfurylase small subunit
PA14_13460	1.17185	3.47897e-14	4.6633e-13	fecI	putative RNA polymerase sigma-70 factor, ECF subfa
PA14_34000	-1.18977	3.57708e-14	4.7835e-13	PA14_34000	conserved hypothetical protein
PA14_34020	-1.38359	3.64596e-14	4.85272e-13	PA14_34020	conserved hypothetical protein
PA14_34010	-1.03501	4.89163e-14	6.49544e-13	PA14_34010	conserved hypothetical protein
PA14_37780	-1.02935	5.92547e-14	7.83157e-13	PA14_37780	conserved hypothetical protein
PA14_37270	-1.38673	7.46146e-14	9.81589e-13	PA14_37270	putative lactam utilization protein
PA14_44240	-1.24344	1.03374e-13	1.35053e-12	PA14_44240	putative glutamine synthetase
PA14_67560	1.03923	1.03826e-13	1.35332e-12	typA	GTP-binding protein TypA/BipA
PA14_68290	-1.47421	1.2195e-13	1.57867e-12	PA14_68290	probable C4-dicarboxylate transporter
PA14_31470	-1.45419	1.37135e-13	1.7712e-12	PA14_31470	putative acyl-CoA synthetases (AMP-forming)
PA14_53000	-1.32499	1.45971e-13	1.88103e-12	phhB	pterin-4-alpha-carbinolamine dehydratase
PA14_09240	1.1367	1.59712e-13	2.05345e-12	pchD	pyochelin biosynthesis protein PchD
PA14_34390	1.68761	1.87813e-13	2.40383e-12	mtlG	putative binding-protein-dependent maltose/mannitol transport protein
PA14_09320	1.191	2.42153e-13	3.07849e-12	pchI	putative ATP-binding component of ABC transporter
PA14_13140	-2.36849	3.03297e-13	3.81054e-12	PA14_13140	conserved hypothetical protein
PA14_38660	-3.06829	3.03768e-13	3.81054e-12	scoA	putative CoA transferase, subunit A
PA14_38470	-1.32679	3.0872e-13	3.86411e-12	gnyH	putative enoyl-CoA hydratase
PA14_27520	-1.04498	3.1388e-13	3.91142e-12	gpo	putative glutathione peroxidase
PA14_71100	1.75377	3.92454e-13	4.83743e-12	yeiH	putative membrane protein
PA14_33560	1.07533	1.0871e-12	1.30039e-11	PA14_33560	putative adhesion protein
PA14_37630	-1.21474	1.29187e-12	1.53562e-11	PA14_37630	putative amino acid permease
PA14_05840	-1.14315	1.333e-12	1.58119e-11	gcdH	glutaryl-CoA dehydrogenase
PA14_18610	1.02116	1.52039e-12	1.78851e-11	argF	ornithine carbamoyltransferase, anabolic
PA14_37260	-1.32322	1.58927e-12	1.86567e-11	opdO	putative outer membrane porin
PA14_37760	-1.11586	2.44467e-12	2.82883e-11	PA14_37760	putative MFS transporter
PA14_31500	-1.47046	4.51897e-12	5.09395e-11	PA14_31500	putative acyl-coenzyme A synthetases/AMP-(fatty) acid ligases
PA14_02200	-1.07043	4.83981e-12	5.44479e-11	cheR	putative chemotaxis protein methyltransferase
PA14_21630	1.02902	5.23224e-12	5.863e-11	PA14_21630	hypothetical protein
PA14_68080	-1.11363	6.94993e-12	7.77241e-11	PA14_68080	putative amino acid ABC transporter, permease protein
PA14_01350	-1.7686	8.10958e-12	9.01595e-11	PA14_01350	conserved hypothetical protein
PA14_53070	-1.15658	8.96655e-12	9.92976e-11	hpd	4-hydroxyphenylpyruvate dioxygenase
PA14_27370	1.04714	9.14148e-12	1.00841e-10	deaD	putative ATP-dependent RNA helicase, DEAD box family
PA14_01310	-1.32738	9.84341e-12	1.08373e-10	coxG	putative cytochrome c oxidase assembly protein
PA14_31530	-2.12846	1.10012e-11	1.20418e-10	PA14_31530	putative acyl-CoA thiolase
PA14_19500	1.38711	1.49724e-11	1.61702e-10	ssuA	putative sulfonate binding protein
PA14_22490	1.07576	1.75329e-11	1.88637e-10	acpD	acyl carrier protein phosphodiesterase
PA14_30550	1.06713	1.78911e-11	1.92126e-10	ssuA	putative periplasmic aliphatic sulfonate-binding protein
PA14_38640	-3.03607	2.57538e-11	2.72942e-10	scoB	putative CoA transferase, subunit B
PA14_68280	-1.46228	2.93269e-11	3.07363e-10	PA14_68280	probable dicarboxylate transporter
PA14_22880	1.15213	3.04513e-11	3.18211e-10	PA14_22880	putative Fe-S protein
PA14_67400	1.01976	3.09167e-11	3.22239e-10	PA14_67400	putative ABC transporter, periplasmic substrate-binding protein
PA14_38460	-1.29148	4.77915e-11	4.92687e-10	gnyB	acyl-CoA carboxyltransferase beta chain
PA14_68090	-1.14744	5.05772e-11	5.18576e-10	PA14_68090	putative amino acid ABC transporter, permease protein
PA14_17700	1.13644	7.63304e-11	7.70095e-10	rpmE	putative ribosomal protein, L31P family
PA14_44760	-1.06464	8.84947e-11	8.89654e-10	PA14_44760	putative xanthine dehydrogenase accessory factor X
PA14_13000	1.08348	1.01648e-10	1.01291e-09	PA14_13000	probable transcriptional regulator
PA14_33730	1.01924	1.04296e-10	1.03384e-09	PA14_33730	putative dipeptidase precursor
PA14_00650	-1.02519	1.40085e-10	1.3671e-09	PA14_00650	conserved hypothetical protein
PA14_52840	-1.23922	1.42124e-10	1.38461e-09	dctP	probable C4-dicarboxylate-binding periplasmic protein
PA14_03710	1.24597	1.4949e-10	1.45387e-09	PA14_03710	conserved hypothetical protein
PA14_68260	-1.1543	1.58838e-10	1.53951e-09	PA14_68260	probable c4-dicarboxylate-binding protein
PA14_09790	1.1351	1.71632e-10	1.66068e-09	PA14_09790	putative transcriptional regulator
PA14_29210	-1.00031	1.77962e-10	1.71899e-09	tetV	putative MFS transporter
PA14_08140	1.00651	1.78311e-10	1.71943e-09	XR2	putative phage protein X
PA14_34350	1.30259	1.95207e-10	1.8728e-09	mtlY	xylulose kinase
PA14_34410	1.59121	2.24584e-10	2.14375e-09	mtlF	putative binding-protein-dependent maltose/mannitol transport protein
PA14_58120	1.01486	2.45126e-10	2.32031e-09	mreD	rod shape-determining protein MreD
PA14_33810	1.18763	2.94417e-10	2.75924e-09	pvdA	L-ornithine N5-oxygenase
PA14_38430	-1.01038	3.06785e-10	2.86098e-09	gnyR	Regulatory gene of gnyRDBHAL cluster, GnyR
PA14_73110	-1.07017	3.98295e-10	3.6366e-09	PA14_73110	putative transport protein
PA14_66420	1.00615	5.11427e-10	4.59555e-09	ytnM	putative membrane protein
PA14_02530	1.15456	5.33666e-10	4.78023e-09	PA14_02530	putative esterase
PA14_54660	-1.2329	5.73826e-10	5.10769e-09	PA14_54660	probable enoyl-CoA hydratase/isomerase
PA14_36220	1.2105	5.7912e-10	5.14672e-09	gltJ	putative amino acid permease
PA14_61790	1.01944	6.32294e-10	5.59299e-09	pth	peptidyl-tRNA hydrolase
PA14_33000	-1.16631	9.27986e-10	8.07007e-09	gcvP2	glycine cleavage system protein P2
PA14_28150	-1.0575	1.14052e-09	9.85788e-09	PA14_28150	conserved hypothetical protein
PA14_57710	1.21902	1.41002e-09	1.20586e-08	cysN	ATP sulfurylase GTP-binding subunit/APS kinase
PA14_13010	1.14699	2.48942e-09	2.07269e-08	PA14_13010	conserved hypothetical protein
PA14_01340	-1.25124	3.08819e-09	2.55621e-08	PA14_01340	conserved hypothetical protein
PA14_11670	1.13803	3.90646e-09	3.20545e-08	PA14_11670	hypothetical protein
PA14_39700	1.11827	6.06748e-09	4.866e-08	PA14_39700	conserved hypothetical protein
PA14_33580	1.22332	6.09703e-09	4.88279e-08	PA14_33580	conserved hypothetical protein
PA14_19590	1.21916	9.34804e-09	7.31082e-08	ssuF	putative molybdopterin-binding protein
PA14_03700	1.16726	9.98462e-09	7.73399e-08	sbp	sulfate-binding protein precursor
PA14_27100	-1.10861	1.04539e-08	8.04259e-08	lipA	lactonizing lipase precursor
PA14_13320	1.08067	1.07084e-08	8.21607e-08	PA14_13320	Putative lipid carrier protein
PA14_39810	1.02514	1.43218e-08	1.07556e-07	PA14_39810	putative transmembrane sensor
PA14_56850	1.15026	1.4346e-08	1.07595e-07	PA14_56850	putative lipoprotein
PA14_03680	1.11279	1.94644e-08	1.44077e-07	cysT	sulfate transport protein CysT
PA14_09230	1.01987	2.39394e-08	1.74693e-07	pchC	pyochelin biosynthetic protein PchC
PA14_26450	1.01578	2.42655e-08	1.76618e-07	yebN	putative membrane protein
PA14_24790	-1.17371	2.4943e-08	1.80852e-07	opdQ	putative outer membrane porin
PA14_03030	1.10183	2.98292e-08	2.14634e-07	aroQ2	3-dehydroquinate dehydratase
PA14_33570	1.07014	4.25705e-08	2.97259e-07	PA14_33570	conserved hypothetical protein
PA14_38130	-1.02803	7.59484e-08	5.13262e-07	ycjJ	putative lysine-specific permease
PA14_19530	1.70663	1.07525e-07	7.05633e-07	ssuE	putative NADH-dependent FMN reductase
PA14_13130	-1.90393	1.12471e-07	7.37237e-07	PA14_13130	hypothetical protein
PA14_53870	1.04062	1.55274e-07	9.95931e-07	PA14_53870	hypothetical protein
PA14_63940	1.11851	1.59111e-07	1.0148e-06	PA14_63940	conserved hypothetical protein
PA14_31510	-1.76278	3.65203e-07	2.24588e-06	PA14_31510	putative short-chain dehydrogenase
PA14_60160	1.02851	4.3499e-07	2.64634e-06	PA14_60160	tRNA-Pro
PA14_35060	1.04622	5.8286e-07	3.4751e-06	PA14_35060	conserved hypothetical protein
PA14_73100	-1.23	9.65898e-07	5.60557e-06	PA14_73100	conserved hypothetical protein
PA14_33250	1.03256	1.1627e-06	6.68609e-06	PA14_33250	hypothetical protein
PA14_34730	1.01215	1.24051e-06	7.10471e-06	PA14_34730	putative transcriptional regulator, XRE family
PA14_34740	1.05093	1.56288e-06	8.79996e-06	PA14_34740	hypothetical protein
PA14_53980	-1.77879	1.80197e-06	1.00266e-05	PA14_53980	conserved hypothetical protein
PA14_39890	-2.28301	7.27097e-06	3.66131e-05	phzF2	probable phenazine biosynthesis protein
PA14_22990	-1.47457	1.68846e-05	8.05176e-05	gltF	putative permease of ABC sugar transporter
PA14_19540	1.43697	1.81229e-05	8.57737e-05	ssuA	putative ABC-type transporter periplasmic sulfonate-binding protein
PA14_34150	1.30027	5.7518e-05	0.000248444	sfnR	putative sigma54-dependent transcriptional regulator
PA14_55637	2.0064	7.17168e-05	0.000303912	PA14_55637	16S ribosomal RNA
PA14_12910	1.01769	7.42627e-05	0.000313997	PA14_12910	hypothetical protein
PA14_08580	1.48152	0.000274694	0.00101998	PA14_08580	tRNA-Ile
PA14_19570	1.18554	0.000723394	0.00244657	ssuC	putative aliphatic sulfonates transport permease protein
PA14_19580	1.12234	0.000909624	0.00301789	ssuB	putative aliphatic sulfonate transport ATP-binding protein
PA14_12920	1.1971	0.000966237	0.00317598	PA14_12920	probable ABC-type taurine transporter, periplasmic component
PA14_19490	1.07782	0.00135335	0.00429408	lsfA	putative thiol-specific antioxidant protein
PA14_09810	1.17482	0.0016966	0.00523665	PA14_09810	conserved hypothetical protein
PA14_19560	1.14268	0.00169621	0.00523665	ssuD	putative sulfonate monooxygenase
PA14_34750	1.08394	0.00198533	0.00600045	tauD	putative taurine catabolism dioxygenase
PA14_56870	1.55303	0.00224578	0.00669483	PA14_56870	conserved hypothetical protein
PA14_63770	-1.18494	0.00230621	0.00686055	PA14_63770	hypothetical protein
PA14_53050	-1.00462	0.00240197	0.00710059	aroP2	aromatic amino acid transport protein AroP2
PA14_12940	1.01429	0.00351258	0.00994823	PA14_12940	probable ATP-binding component of ABC taurine tran
PA14_12970	1.01012	0.00377088	0.0105741	tauD	TauD
PA14_34780	1.00993	0.00688979	0.0181952	PA14_34780	putative ABC transporter ATP-binding component
PA14_56370	1.15457	0.00891097	0.0227284	PA14_56370	putative amidase/protease
PA14_55070	-1.20377	0.0105744	0.0263661	PA14_55070	conserved hypothetical protein
PA14_62070	1.25791	0.0117412	0.0287446	PA14_62070	tRNA-Ala
PA14_56770	1.00665	0.0216156	0.0484563	PA14_56770	putative permease

## Sheet: Table S2
EdgeR results of differentially expressed genes (DEG)					Pipeline: de novo Trinity-edgeR
corrected p-value cut-off:0.05
Fold change cut-off:1.0
log2FC:the logarithm (to basis 2) of the fold change
P-value:p value for the statistical significance of this change
P-adj:p value adjusted for multiple testing
GeneID	log2FC	P-value	P-adj	Annotation	Function
PA14_09450	-3.70699	2.64119e-227	1.20306e-223	phzD1	phenazine biosynthesis protein PhzD
PA14_39925	-3.70699	2.64119e-227	1.20306e-223	phzD2	phenazine biosynthesis protein PhzD
PA14_09400	-4.2391	5.10408e-226	1.16245e-222	phzS	flavin-containing monooxygenase
PA14_61040	3.84303	4.48066e-223	6.80314e-220	katB	catalase
PA14_55940	-5.73216	2.51824e-213	2.86764e-210	X	putative pilus assembly protein
PA14_39890	-3.96995	7.12713e-205	6.49282e-202	phzF2	probable phenazine biosynthesis protein
PA14_09420	-3.96995	7.12713e-205	6.49282e-202	phzF1	probable phenazine biosynthesis protein
PA14_39910	-3.69385	2.05612e-182	1.56094e-179	phzE2	phenazine biosynthesis protein PhzE
PA14_09440	-3.69385	2.05612e-182	1.56094e-179	phzE1	phenazine biosynthesis protein PhzE
PA14_39780	-3.60233	6.453e-179	4.19906e-176	hvn	putative halovibrin
PA14_09460	-3.68398	2.23835e-160	1.27446e-157	phzC1	phenazine biosynthesis protein PhzC
PA14_39945	-3.68398	2.23835e-160	1.27446e-157	phzC2	phenazine biosynthesis protein PhzC
PA14_70940	2.6035	8.8878e-148	4.49821e-145	betA	choline dehydrogenase
PA14_39880	-4.11073	3.84474e-144	1.75128e-141	phzG2	probable pyridoxamine 5'-phosphate oxidase
PA14_09410	-4.11073	3.84474e-144	1.75128e-141	phzG1	probable pyrodoxamine 5'-phosphate oxidase
PA14_15070	-3.24832	2.0842e-137	8.63049e-135	oprC	outer membrane copper receptor OprC
PA14_34870	-2.77787	6.23953e-136	2.36842e-133	chiC	chitinase
PA14_09490	-3.32531	1.67238e-128	5.85976e-126	phzM	probable phenazine-specific methyltransferase
PA14_09470	-3.45023	9.56119e-128	3.1108e-125	phzB1	probable phenazine biosynthesis protein
PA14_39960	-3.45023	9.56119e-128	3.1108e-125	phzB2	probable phenazine biosynthesis protein
PA14_40260	-3.17131	6.35008e-121	1.80779e-118	X	conserved hypothetical protein
PA14_45470	2.36081	2.75479e-109	7.38121e-107	X	putative glutathione S-transferase
PA14_27840	5.41698	3.25382e-109	8.23398e-107	X	putative copper-binding protein
PA14_55850	-3.03276	4.01595e-106	9.62772e-104	X	putative pilus assembly protein
PA14_18250	2.43428	1.05385e-99	2.40015e-97	fruB	putative phosphotransferase system, fructose-specific component
PA14_40250	-2.66428	5.54178e-96	1.20204e-93	opmL	putative outer membrane protein precursor
PA14_11140	-2.31177	2.89598e-95	5.996e-93	X	putative nonribosomal peptide synthetase
PA14_18140	-4.07236	1.26995e-91	2.51505e-89	mmsB	3-hydroxyisobutyrate dehydrogenase
PA14_40290	-1.99802	7.9131e-89	1.50184e-86	lasA	staphylolytic protease preproenzyme LasA
PA14_38510	-2.31165	7.62314e-88	1.38894e-85	hmgA	homogentisate 1,2-dioxygenase
PA14_00620	-2.41331	9.61219e-87	1.68398e-84	X	conserved hypothetical protein
PA14_55840	-3.04068	2.264e-85	3.81945e-83	X	conserved hypothetical protein
PA14_55810	-2.40987	1.69446e-84	2.75652e-82	X	putative two-component response regulator
PA14_40240	-2.81015	2.83478e-84	4.45256e-82	X	putative ATP-binding/permease fusion ABC transporter
PA14_31290	-3.10388	1.07576e-83	1.63336e-81	pa1L	PA-I galactophilic lectin
PA14_35010	2.28526	3.35629e-83	4.93158e-81	X	hypothetical protein
PA14_26020	-2.29143	6.23862e-82	8.88028e-80	X	putative aminopeptidase
PA14_20610	-3.25404	1.31185e-74	1.81075e-72	lecB	fucose-binding lectin PA-IIL
PA14_18260	2.70448	1.28406e-72	1.72026e-70	fruK	1-phosphofructokinase
PA14_35000	2.18181	5.0462e-72	6.56727e-70	X	conserved hypothetical protein
PA14_49800	2.25254	1.00268e-70	1.26867e-68	gsp69	probable oxidoreductase
PA14_40100	-2.31033	1.03851e-69	1.24485e-67	X	conserved hypothetical protein
PA14_55780	-2.28078	2.03615e-69	2.37811e-67	X	putative two-component sensor
PA14_16250	-2.43935	2.71767e-69	3.09474e-67	lasB	elastase LasB
PA14_58570	2.51983	5.8e-69	6.44366e-67	piuA	putative outer membrane ferric siderophore receptor
PA14_34420	3.87708	2.55675e-68	2.77286e-66	mtlE	putative binding protein component of ABC maltose/mannitol transporter
PA14_61500	-2.75328	4.29792e-68	4.5528e-66	X	hypothetical protein
PA14_10360	-1.7231	3.6888e-67	3.81874e-65	X	conserved hypothetical protein
PA14_38590	-1.99133	2.78501e-66	2.81905e-64	bdhA	3-hydroxybutyrate dehydrogenase
PA14_39970	-2.73365	3.80286e-65	3.76566e-63	phzA2	probable phenazine biosynthesis protein
PA14_09480	-2.73365	3.80286e-65	3.76566e-63	phzA1	probable phenazine biosynthesis protein
PA14_34640	2.45545	1.20552e-63	1.16833e-61	gntK	gluconokinase
PA14_25160	1.73033	1.37495e-63	1.30477e-61	lexA	repressor protein LexA
PA14_70670	-3.25766	5.94946e-63	5.53057e-61	glcF	glycolate oxidase, iron-sulfur subunit
PA14_38610	-3.14571	1.69237e-61	1.54175e-59	X	putative short-chain fatty acid transporter
PA14_38530	-2.33993	2.04348e-60	1.82511e-58	fahA	fumarylacetoacetase
PA14_18275	2.23711	8.61595e-59	7.54724e-57	fruA	phosphotransferase system, fructose-specific IIBC component
PA14_23090	2.50139	1.23607e-58	1.06232e-56	edaA	2-keto-3-deoxy-6-phosphogluconate aldolase
PA14_40230	-2.57255	3.72414e-58	3.14138e-56	X	putative secretion protein
PA14_31350	-1.75609	7.74179e-58	6.41161e-56	X	conserved hypothetical protein
PA14_55930	-2.17232	2.28985e-57	1.86255e-55	X	putative pilus assembly protein
PA14_23080	2.27187	7.83911e-57	6.26441e-55	pgl	6-phosphogluconolactonase
PA14_25140	1.64009	1.00562e-56	7.8976e-55	X	conserved hypothetical protein
PA14_34630	2.67684	2.5823e-56	1.99362e-54	gnuT	gluconate permease
PA14_42090	-3.32863	5.64855e-55	4.28819e-53	X	putative acyl-CoA thiolase
PA14_38630	-3.32863	5.64855e-55	4.28819e-53	atoB	acetyl-CoA acetyltransferase
PA14_61300	-1.58128	1.59621e-52	1.19193e-50	X	putative methyl-accepting chemotaxis protein (MCP)
PA14_31360	-1.83917	1.91191e-52	1.40464e-50	X	hypothetical protein
PA14_22930	1.62749	6.80486e-52	4.92002e-50	glk	glucokinase
PA14_70950	2.31927	4.36136e-51	3.10406e-49	betB	betaine aldehyde dehydrogenase
PA14_35340	2.46315	5.23308e-51	3.66718e-49	kguK	putative 2-ketogluconate kinase
PA14_52870	-3.22139	7.17308e-50	4.95051e-48	X	predicted acyl-CoA transferases/carnitine dehydratase
PA14_70010	-1.75724	1.86224e-49	1.26604e-47	X	putative endoribonuclease L-PSP family protein
PA14_32240	-2.68643	2.16298e-49	1.44888e-47	catA	catechol 1,2-dioxygenase
PA14_63010	1.44569	8.47113e-49	5.59217e-47	recN	DNA repair protein RecN
PA14_17530	1.39279	1.30301e-48	8.47888e-47	recA	RecA protein
PA14_41500	-1.63759	4.93236e-48	3.16435e-46	X	putative lyase
PA14_49810	1.60717	1.0305e-47	6.51932e-46	X	hypothetical protein
PA14_13580	1.36964	1.17302e-46	7.31931e-45	X	putative ABC-type proline/glycine betaine transpor
PA14_18180	1.62979	1.25032e-46	7.69624e-45	X	putative Antibiotic biosynthesis monooxygenase
PA14_22910	1.79548	2.68107e-46	1.6283e-44	edd	6-phosphogluconate dehydratase
PA14_55920	-2.53617	4.35341e-46	2.60918e-44	X	putative type II secretion system protein
PA14_52890	-2.73734	1.19769e-45	7.08502e-44	X	probable ring-cleaving dioxygenase
PA14_18780	2.28751	2.72546e-45	1.5916e-43	mexF	putative RND efflux transporter
PA14_68060	-1.79636	8.61975e-45	4.97e-43	X	putative amino acid ABC transporter, ATP-binding protein
PA14_46950	-1.79636	8.61975e-45	4.97e-43	gltL	putative ATP-binding component of ABC transporter
PA14_46930	-1.84593	1.0126e-44	5.76551e-43	gltK	putative permease of ABC transporter
PA14_32950	-1.77892	2.40949e-44	1.35497e-42	X	hypothetical protein
PA14_55820	-1.72534	4.18635e-44	2.32546e-42	X	putative membrane protein
PA14_60750	-1.72727	6.02237e-44	3.30505e-42	pra	putative activator of alkane oxidation
PA14_61530	-2.5871	1.6264e-43	8.81933e-42	csuC	putative pili assembly chaperone
PA14_09900	-1.45966	3.97556e-43	2.13043e-41	prpL	Pvds-regulated endoprotease, lysyl class
PA14_31370	-1.68196	7.46709e-43	3.95495e-41	tam	putative trans-aconitate methyltransferase
PA14_40110	-2.3028	2.11752e-42	1.10866e-40	X	hypothetical protein
PA14_52880	-3.08562	2.97994e-42	1.54246e-40	X	putative protein involved in propionate catabolism
PA14_56680	1.40045	3.20417e-42	1.63989e-40	X	putative ferrous iron transport protein B
PA14_35370	2.13291	6.59866e-42	3.33965e-40	ptxS	transcriptional regulator PtxS
PA14_38550	-2.12493	6.92696e-42	3.46729e-40	maiA	maleylacetoacetate isomerase
PA14_02230	-1.65515	4.60426e-41	2.27961e-39	cheW	putative purine-binding chemotaxis protein
PA14_35020	1.77529	9.55621e-41	4.68049e-39	X	hypothetical protein
PA14_38500	-1.5169	6.38468e-40	3.09385e-38	X	putative transcriptional regulator, IclR family
PA14_55900	-2.4015	6.59725e-40	3.16321e-38	X	putative pilus assembly protein
PA14_35360	2.82384	8.47736e-40	4.02233e-38	kguE	putative putative epimerase
PA14_37790	2.01516	5.38502e-39	2.52874e-37	pcoA	copper resistance protein A precursor
PA14_37745	-1.64024	1.02855e-38	4.78064e-37	X	probable carbamoyl transferase
PA14_18760	2.59628	1.06594e-38	4.90441e-37	mexE	putative RND efflux membrane fusion protein precursor
PA14_17540	1.42678	1.2497e-38	5.6924e-37	recX	putative recX protein
PA14_66820	-1.24929	4.31061e-38	1.94404e-36	phaC1	poly(3-hydroxyalkanoic acid) synthase 1
PA14_55890	-2.09166	5.15087e-38	2.30022e-36	cpaF2	putative type II secretion system protein
PA14_69850	1.25603	1.34472e-37	5.94679e-36	betT	putative holine-glycine betaine transporter
PA14_58580	1.74412	3.22763e-37	1.41364e-35	piuC	putative iron-regulated protein
PA14_66840	-1.29742	2.14837e-36	9.31985e-35	phaC2	poly(3-hydroxyalkanoic acid) synthase 2
PA14_05810	-1.45361	3.82395e-36	1.64321e-34	amaB	N-carbamoyl-beta-alanine amidohydrolase
PA14_60960	-1.59282	8.42639e-36	3.58712e-34	X	conserved hypothetical protein
PA14_30050	-1.30271	1.06087e-35	4.47432e-34	aceA	putative isocitrate lyase
PA14_48060	-1.51843	6.33587e-35	2.6477e-33	aprA	alkaline metalloproteinase precursor
PA14_69990	-1.42498	7.23569e-35	2.99623e-33	dadX	catabolic alanine racemase
PA14_53250	-1.45102	9.47339e-35	3.88751e-33	cpbD	chitin-binding protein CbpD precursor
PA14_46910	-1.62018	2.31932e-34	9.4326e-33	ybeJ	putative binding protein component of ABC transporter
PA14_09520	-1.38144	3.31287e-34	1.33541e-32	mexI	probable RND efflux transporter
PA14_09500	-1.38144	3.31287e-34	1.33541e-32	opmD	outer membrane protein
PA14_34050	-1.62523	4.39265e-34	1.75513e-32	X	conserved hypothetical protein
PA14_55600	1.61928	1.03672e-33	4.10631e-32	X	hypothetical protein
PA14_18160	1.57493	5.94931e-33	2.31616e-31	X	putative zinc-binding dehydrogenase
PA14_15080	-1.71138	5.94929e-33	2.31616e-31	X	putative iron-regulated membrane protein
PA14_13560	1.66338	9.30828e-33	3.59315e-31	X	putative fusaric acid resistance protein
PA14_65040	-1.60792	1.44599e-32	5.53484e-31	X	putative mechanosensitive ion channel family protein
PA14_70680	-2.79345	2.39836e-32	9.10379e-31	glcE	glycolate oxidase subunit GlcE
PA14_02300	1.69918	2.87127e-32	1.08088e-30	X	putative short-chain dehydrogenase
PA14_00640	-1.59839	3.55273e-32	1.32645e-30	phzH	potential phenazine-modifying enzyme
PA14_55610	1.29179	5.01927e-32	1.85876e-30	X	conserved hypothetical protein
PA14_18790	2.36146	6.34954e-32	2.33243e-30	opmE	putative outer membrane efflux protein
PA14_25150	1.92197	9.85487e-32	3.59111e-30	X	putative cell division inhibitor
PA14_01600	-2.09354	1.42673e-31	5.15775e-30	mmsA	putative aldehyde dehydrogenase
PA14_54620	-2.09354	1.42673e-31	5.15775e-30	X	probable aldehyde dehydrogenase
PA14_18120	-2.09354	1.42673e-31	5.15775e-30	mmsA	methylmalonate-semialdehyde dehydrogenase
PA14_13610	1.43515	3.25794e-31	1.1685e-29	X	putative permease component of an ABC-type transpo
PA14_66570	1.51767	5.19434e-31	1.84846e-29	gltB	glutamate synthase large chain precursor
PA14_58600	1.40178	6.69893e-31	2.3654e-29	X	conserved hypothetical protein
PA14_52900	-2.31684	7.30004e-31	2.55782e-29	X	probable acyl-CoA dehydrogenase
PA14_18630	-1.1178	1.01608e-30	3.53302e-29	eprS	putative serine protease
PA14_52850	-2.80868	2.65162e-30	9.15011e-29	X	probable acyl-CoA lyase beta chain
PA14_13590	1.4099	3.76862e-30	1.29068e-28	X	putative permease of ABC-type transporter
PA14_43405	-2.1775	8.49297e-30	2.88697e-28	kdpF	KdpF protein
PA14_11910	-1.27883	1.18548e-29	3.9999e-28	X	conserved hypothetical protein
PA14_53000	-1.1154	1.91827e-29	6.42479e-28	phhB	pterin-4-alpha-carbinolamine dehydratase
PA14_70970	1.50126	3.13188e-29	1.04129e-27	betI	TetR-family regulatory protein
PA14_31540	-2.46602	6.97258e-29	2.30146e-27	acdA	putative acyl-CoA dehydrogenase
PA14_29360	1.58689	8.55999e-29	2.80509e-27	pfeS	two-component sensor PfeS
PA14_70650	-2.96901	8.69537e-29	2.8291e-27	glcG	putative GlcG protein
PA14_38840	-2.24732	1.0942e-28	3.53481e-27	exaC	NAD+ dependent acetaldehyde dehydrogenase
PA14_11810	-2.24732	1.0942e-28	3.53481e-27	X	putative aldehyde dehydrogenase
PA14_21000	-1.38442	2.01002e-28	6.44764e-27	X	hypothetical protein
PA14_47000	1.72713	2.54952e-28	8.12102e-27	X	putative oxidoreductase, FMN-binding
PA14_23070	2.51856	2.66438e-28	8.42797e-27	zwf	glucose-6-phosphate 1-dehydrogenase
PA14_13170	1.67508	2.97121e-28	9.33369e-27	X	probable metal transporting P-type ATPase
PA14_50740	-1.21077	6.11859e-28	1.90892e-26	X	conserved hypothetical protein
PA14_50880	-1.32383	6.60426e-28	2.04642e-26	X	probable outer membrane protein precursor
PA14_54000	-1.34487	7.26758e-28	2.23674e-26	prpD	propionate catabolic protein PrpD
PA14_55580	1.47092	8.42247e-28	2.57479e-26	nemO	heme oxygenase
PA14_65090	-1.15201	9.90999e-28	3.00933e-26	X	hypothetical protein
PA14_13600	1.29758	1.07119e-27	3.23132e-26	X	putative binding protein component of ABC transpor
PA14_03430	-1.06609	1.08307e-27	3.24564e-26	gabD	succinate-semialdehyde dehydrogenase, NADP-dependent activity
PA14_70040	-1.6175	1.10105e-27	3.27795e-26	dadA	D-amino acid dehydrogenase, small subunit
PA14_37610	-1.1535	2.09842e-27	6.20669e-26	X	putative kynureninase
PA14_01300	-1.28623	3.10513e-27	9.12507e-26	coxA	cytochrome c oxidase, subunit I
PA14_03000	1.49158	4.03137e-27	1.17711e-25	X	putative 4-hydroxyphenylpyruvate dioxygenase
PA14_11190	-1.24097	1.2127e-26	3.51838e-25	styD	putative aldehyde dehydrogenase
PA14_34660	1.26633	1.39577e-26	4.02389e-25	gntR	transcriptional regulator GntR
PA14_55860	-1.82378	1.7364e-26	4.9744e-25	X	putative pilus assembly protein
PA14_67510	-1.03708	2.16358e-26	6.15944e-25	estA	esterase EstA
PA14_34840	-1.39274	2.52856e-26	7.15379e-25	X	putative non-ribosomal peptide synthetase
PA14_34830	-1.27106	4.11537e-26	1.15713e-24	X	putative regulatory protein
PA14_11760	-1.17588	5.69419e-26	1.59123e-24	eutC	putative ethanolamine ammonia-lyase
PA14_63080	-1.23141	1.24011e-25	3.44433e-24	lldP	L-lactate permease
PA14_53940	-1.41047	1.77874e-25	4.9104e-24	prpB	carboxyphosphonoenolpyruvate phosphonomutase
PA14_56660	1.18948	2.13332e-25	5.85379e-24	X	probable xenobiotic reductase B
PA14_21730	1.59289	3.72782e-25	1.01678e-23	fecA	putative TonB-dependent receptor
PA14_32710	1.55148	5.73767e-25	1.55566e-23	X	probable sigma-70 factor, ECF subfamily
PA14_44740	-1.31264	6.66349e-25	1.79599e-23	xdhB	xanthine dehydrogenase
PA14_29230	-1.13619	7.42661e-25	1.98989e-23	X	putative hydrolase
PA14_40200	-1.10848	8.16276e-25	2.17435e-23	X	putative exported oxidoreductase
PA14_62000	1.277	1.11195e-24	2.94474e-23	hitA	ferric iron-binding periplasmic protein HitA
PA14_20940	-1.34265	1.38084e-24	3.63567e-23	X	putative acyl carrier protein
PA14_09340	1.32261	2.36225e-24	6.18393e-23	fptA	Fe(III)-pyochelin outer membrane receptor precursor
PA14_60970	-1.28353	2.45028e-24	6.37773e-23	X	conserved hypothetical protein
PA14_07680	-1.15977	2.99413e-24	7.74902e-23	prkA	putative protein kinase
PA14_56990	-1.2876	3.8409e-24	9.88435e-23	X	conserved hypothetical protein
PA14_22890	1.19531	4.43112e-24	1.12814e-22	gapA	glyceraldehyde-3-phosphate dehydrogenase
PA14_19370	1.33229	4.43332e-24	1.12814e-22	asnB	putative asparagine synthetase, glutamine-hydrolyzing
PA14_12990	1.18975	1.04712e-23	2.6498e-22	X	probable choline transporter
PA14_19350	1.19705	1.19974e-23	3.01924e-22	X	putative peptidase or cellulase
PA14_34110	-1.60078	1.31433e-23	3.28944e-22	X	conserved hypothetical protein
PA14_20600	-1.1779	1.40788e-23	3.50431e-22	X	conserved hypothetical protein
PA14_62010	1.32986	2.52118e-23	6.20755e-22	hitB	putative iron ABC transporter, permease protein
PA14_15120	-1.49875	4.03579e-23	9.88334e-22	X	putative membrane or periplasmic protein
PA14_20980	-1.47243	4.50023e-23	1.09618e-21	X	putative short chain dehydrogenas
PA14_56840	1.43842	9.85894e-23	2.3887e-21	X	putative thiol oxidoreductase
PA14_34800	-1.39742	1.04307e-22	2.51385e-21	X	putative transporter, LysE family
PA14_15130	-1.26384	1.26819e-22	3.04033e-21	X	conserved hypothetical protein
PA14_50540	-1.36666	1.28245e-22	3.05841e-21	braE	branched-chain amino acid transport protein BraE
PA14_72970	1.1417	1.95136e-22	4.58167e-21	tonB	periplasmic protein tonB
PA14_43380	-1.69173	2.07161e-22	4.83906e-21	kdpB	potassium-transporting ATPase, B chain
PA14_08150	1.0134	2.37546e-22	5.52053e-21	gpD	putative phage late control gene D protein
PA14_10560	-1.23	2.77342e-22	6.41265e-21	X	conserved hypothetical protein
PA14_05750	-1.4158	2.81329e-22	6.47198e-21	gltX	putative glutamate synthase beta subunit
PA14_66830	-1.01266	4.50437e-22	1.03102e-20	phaD	poly(3-hydroxyalkanoic acid) depolymerase
PA14_52330	1.13036	4.81945e-22	1.09468e-20	X	hypothetical protein
PA14_02220	-1.58556	4.83054e-22	1.09468e-20	X	putative chemotaxis transducer
PA14_16260	-1.16803	9.35499e-22	2.09911e-20	X	putative oxidoreductase, FAD/FMN-binding
PA14_21010	-1.41526	9.48461e-22	2.11777e-20	X	putative FAD-dependent monooxygenase
PA14_13140	-2.61935	9.96431e-22	2.21402e-20	X	conserved hypothetical protein
PA14_19830	-2.61935	9.96431e-22	2.21402e-20	X	conserved hypothetical protein
PA14_20950	-1.36416	1.11865e-21	2.47352e-20	fabH2	3-oxoacyl-[acyl-carrier-protein] synthase III
PA14_53260	-1.14127	1.19093e-21	2.62062e-20	X	hypothetical protein
PA14_51880	-1.15331	1.28028e-21	2.80369e-20	oprD	Basic amino acid, basic peptide and imipenem outer membrane porin OprD precursor
PA14_70140	-1.07073	1.58129e-21	3.44631e-20	aldH	putative aldehyde dehydrogenase
PA14_37810	1.77097	1.60135e-21	3.4734e-20	pcoB	copper resistance protein B precursor
PA14_35330	2.23818	3.33427e-21	7.16396e-20	kguT	putative 2-ketogluconate transporter
PA14_58560	1.20509	4.24637e-21	9.08085e-20	piuB	probable oxidoreductase
PA14_60650	1.02577	4.87159e-21	1.03692e-19	X	conserved hypothetical protein
PA14_55880	-1.94387	8.05451e-21	1.70643e-19	X	putative pilus assembly protein
PA14_01620	-1.90558	1.82794e-20	3.81938e-19	aptA	beta-alanine--pyruvate transaminase
PA14_70160	-1.90558	1.82794e-20	3.81938e-19	bioA	putative pyridoxal-dependent aminotransferase
PA14_38490	-1.5545	1.98789e-20	4.13462e-19	gnyL	3-hydroxy-gamma-carboxygeranoyl-CoA lyase, GnyL
PA14_43400	-1.4584	3.15775e-20	6.53799e-19	kdpA	potassium-transporting ATPase, A chain
PA14_53950	-1.5225	3.21668e-20	6.62985e-19	prpC	citrate synthase 2
PA14_53970	-1.94817	3.99324e-20	8.15659e-19	X	probable aconitate hydratase
PA14_23010	-1.90292	4.93237e-20	1.00299e-18	gltK	putative ATP-binding component of ABC transporter
PA14_20670	-1.00133	6.828e-20	1.38229e-18	X	putative glutamine synthetase
PA14_35320	1.6146	8.39907e-20	1.69282e-18	kguD	2-ketogluconate 6-phosphate reductase
PA14_32230	-2.19284	9.15527e-20	1.8371e-18	catC	muconolactone delta-isomerase
PA14_53980	-2.38793	9.31257e-20	1.86047e-18	X	conserved hypothetical protein
PA14_61080	1.26791	1.08029e-19	2.14878e-18	dctP	putative C4-dicarboxylate-binding protein
PA14_57060	1.02131	1.25507e-19	2.48558e-18	X	conserved hypothetical protein
PA14_43110	-1.02773	1.67889e-19	3.31053e-18	X	putative glutathione S-transferase
PA14_34820	-1.00797	2.30895e-19	4.50323e-18	X	putative regulatory protein
PA14_05770	-1.21066	2.61732e-19	5.07316e-18	dhT	dihydropyrimidinase
PA14_20920	-1.21214	3.13986e-19	6.0602e-18	X	hypothetical protein
PA14_35300	1.05937	5.22503e-19	1e-17	X	conserved hypothetical protein
PA14_64500	1.09708	7.24032e-19	1.3799e-17	X	putative transcriptional regulator
PA14_22960	1.37065	1.10571e-18	2.09855e-17	X	putative two-component sensor
PA14_34360	1.87986	1.27199e-18	2.39418e-17	mtlD	mannitol dehydrogenase
PA14_46920	-1.59684	1.37204e-18	2.57188e-17	gltJ	putative permease of ABC transporter
PA14_18810	1.88076	1.77004e-18	3.29082e-17	X	hypothetical protein
PA14_53820	1.13182	2.78383e-18	5.15462e-17	X	hypothetical protein
PA14_38580	-1.53572	2.80461e-18	5.17206e-17	X	putative H+/gluconate symporter
PA14_37770	-1.20371	2.86807e-18	5.26776e-17	X	putative hydrolase
PA14_31530	-2.35749	3.0384e-18	5.5582e-17	X	putative acyl-CoA thiolase
PA14_24980	-1.05917	3.06229e-18	5.57949e-17	X	conserved hypothetical protein
PA14_70690	-2.07538	3.28119e-18	5.9545e-17	glcD	glycolate oxidase subunit GlcD
PA14_48590	-1.34547	3.85802e-18	6.94596e-17	X	conserved hypothetical protein
PA14_54150	-1.10958	6.56968e-18	1.17352e-16	putP	sodium/proline symporter PutP
PA14_38660	-3.91996	8.09833e-18	1.43533e-16	scoA	putative CoA transferase, subunit A
PA14_53010	-1.37973	8.78352e-18	1.55073e-16	phhC	aromatic amino acid aminotransferase
PA14_52720	-1.06394	9.59628e-18	1.68769e-16	aruC	N-succinylglutamate 5-semialdehyde dehydrogenase
PA14_20960	-1.40411	1.06513e-17	1.85888e-16	X	putativ isomerase
PA14_64460	-1.04255	1.10012e-17	1.91261e-16	psiF	putative phosphate starvation-inducible protein
PA14_20970	-1.39954	1.31907e-17	2.27589e-16	cyp23	cytochrome P450
PA14_01780	-1.10788	2.13669e-17	3.65888e-16	X	putative nucleoside 2-deoxyribosyltransferase
PA14_60710	1.06003	2.59255e-17	4.42287e-16	gdhA	NADP-glutamate dehydrogenase
PA14_38640	-4.18299	2.95084e-17	4.99669e-16	scoB	putative CoA transferase, subunit B
PA14_44240	-1.31401	3.32304e-17	5.58541e-16	X	putative glutamine synthetase
PA14_07660	-1.33358	5.71724e-17	9.40146e-16	X	conserved hypothetical protein
PA14_38560	-1.64025	1.17938e-16	1.92548e-15	pcaK	putative MFS transporter
PA14_02470	-1.04844	1.25647e-16	2.04401e-15	pntB	pyridine nucleotide transhydrogenase, beta subunit
PA14_68070	-1.19885	1.42492e-16	2.3098e-15	X	putative ABC transporter, periplasmic amino acid-binding protein
PA14_34960	-1.181	1.63836e-16	2.62773e-15	opbA	probable glucose-sensitive porin
PA14_23030	-1.181	1.63836e-16	2.62773e-15	oprB	glucose/carbohydrate outer membrane porin OprB precursor
PA14_28390	2.50442	1.80152e-16	2.87927e-15	X	conserved hypothetical protein
PA14_55790	-1.82483	2.02558e-16	3.21481e-15	X	putative pilus assembly protein
PA14_10380	-1.276	2.50368e-16	3.919e-15	X	hypothetical protein
PA14_16390	-1.138	3.82021e-16	5.91872e-15	X	putative glucose-methanol-choline oxidoreductase
PA14_34070	-1.52407	4.24503e-16	6.53247e-15	X	conserved hypothetical protein
PA14_32220	-1.77033	5.69546e-16	8.64761e-15	catB	muconate cycloisomerase I
PA14_28050	-1.06293	6.60783e-16	9.99956e-15	X	putative methyl-accepting chemotaxis protein
PA14_61510	-1.54713	6.95821e-16	1.04949e-14	X	conserved hypothetical protein
PA14_32720	1.30225	6.99951e-16	1.05027e-14	X	probable transmembrane sensor
PA14_34030	-1.59352	9.8388e-16	1.46457e-14	X	conserved hypothetical protein
PA14_61990	1.0026	1.29585e-15	1.91643e-14	X	conserved hypothetical protein
PA14_71990	-1.05708	1.4011e-15	2.05871e-14	gmd	GDP-D-mannose dehydratase
PA14_00810	1.19962	1.43199e-15	2.09734e-14	X	putative DNA repair photolyase
PA14_68080	-1.23912	5.17852e-15	7.44106e-14	X	putative amino acid ABC transporter, permease protein
PA14_09270	1.17838	6.54498e-15	9.31637e-14	pchE	pyochelin synthetase
PA14_34100	-1.03244	1.1143e-14	1.56173e-13	X	hypothetical protein
PA14_37630	-1.42443	1.22055e-14	1.7054e-13	X	putative amino acid permease
PA14_13200	-1.09254	1.29775e-14	1.80772e-13	X	conserved hypothetical protein
PA14_50530	-1.28073	1.45772e-14	2.0182e-13	braD	branched-chain amino acid transport protein BraD
PA14_34370	1.62934	1.79228e-14	2.46641e-13	mtlk	putative ATP-binding component of ABC maltose/mannitol transporter
PA14_02180	-1.01796	2.19948e-14	2.99959e-13	cheB	glutamate methylesterase
PA14_52910	-2.36437	2.61697e-14	3.5583e-13	X	hypothetical protein
PA14_39990	-1.17076	2.88435e-14	3.89857e-13	X	putative desaturase
PA14_34350	1.34772	3.10857e-14	4.18921e-13	mtlY	xylulose kinase
PA14_33550	1.49954	3.70536e-14	4.9641e-13	X	putative ATP-binding component of ABC transporter
PA14_19530	1.96163	4.03019e-14	5.38343e-13	ssuE	putative NADH-dependent FMN reductase
PA14_38480	-1.53486	4.18295e-14	5.57115e-13	gnyA	alpha subunit of geranoyl-CoA carboxylase, GnyA
PA14_11790	-1.50267	4.65834e-14	6.13259e-13	X	putative amino acid transporter
PA14_33800	1.06127	4.76209e-14	6.23314e-13	X	putative sigma-70 factor, ECF subfamily
PA14_07870	-1.56657	5.38438e-14	7.02747e-13	X	putative binding protein component of ABC transporter
PA14_54930	1.2387	5.9922e-14	7.77621e-13	X	putative non-ribosomal peptide synthetase
PA14_10490	-1.10686	7.111e-14	9.20188e-13	X	hypothetical protein
PA14_30740	1.40924	7.2796e-14	9.39336e-13	mdaB	putative NADPH specific quinone oxidoreductase
PA14_70600	-1.23537	8.40067e-14	1.07789e-12	hupA	putative DNA-binding protein HU family
PA14_40010	-1.03585	1.02232e-13	1.30805e-12	X	hypothetical protein
PA14_38440	-1.52666	1.04423e-13	1.33234e-12	gnyD	Citronelloyl-CoA dehydrogenase, GnyD
PA14_18820	1.89086	1.09477e-13	1.39293e-12	X	hypothetical protein
PA14_67560	1.09668	1.3913e-13	1.75551e-12	typA	GTP-binding protein TypA/BipA
PA14_31510	-2.03018	1.58938e-13	1.99989e-12	X	putative short-chain dehydrogenase
PA14_09240	1.16252	1.94455e-13	2.42576e-12	pchD	pyochelin biosynthesis protein PchD
PA14_34010	-1.09288	1.96938e-13	2.44429e-12	X	conserved hypothetical protein
PA14_46660	1.23406	2.70317e-13	3.33186e-12	X	putative sigma-70 factor, ECF subfamily
PA14_55590	1.34948	2.70645e-13	3.33186e-12	X	hypothetical protein
PA14_22940	1.48305	2.95772e-13	3.62161e-12	gltR	two-component response regulator GltR
PA14_71650	-1.20247	3.44254e-13	4.18154e-12	aspA	aspartate ammonia-lyase
PA14_56670	1.44488	3.65756e-13	4.41915e-12	X	conserved hypothetical protein
PA14_18670	-1.03365	3.76588e-13	4.53798e-12	bfrB	bacterioferritin
PA14_09350	1.14558	3.92227e-13	4.71397e-12	fptB	conserved hypothetical protein
PA14_33260	1.57656	5.71908e-13	6.85537e-12	pvdS	sigma factor PvdS
PA14_56690	1.10708	7.03244e-13	8.38555e-12	feoA	putative iron transport protein
PA14_61020	1.74698	8.64525e-13	1.0255e-11	ankB	ankyrin-like protein
PA14_05460	-1.1443	1.18022e-12	1.38912e-11	bioA	adenosylmethionine-8-amino-7-oxononanoate aminotransferase
PA14_27520	-1.106	3.19612e-12	3.65501e-11	gpo	putative glutathione peroxidase
PA14_23000	-1.60765	3.20165e-12	3.65501e-11	gltG	putative permease of ABC sugar transporter
PA14_13660	1.12914	4.1158e-12	4.65197e-11	X	putative protein phosphatase
PA14_57720	1.26744	4.76132e-12	5.3287e-11	cysD	ATP sulfurylase small subunit
PA14_06170	1.26408	4.77715e-12	5.33331e-11	fiuR	putative transmembrane sensor
PA14_27370	1.08191	8.29665e-12	9.06264e-11	deaD	putative ATP-dependent RNA helicase, DEAD box family
PA14_33580	1.59003	8.72758e-12	9.46527e-11	X	conserved hypothetical protein
PA14_39980	-1.1902	1.03341e-11	1.11603e-10	qscR	probable transcriptional regulator
PA14_58120	1.10837	1.69269e-11	1.79725e-10	mreD	rod shape-determining protein MreD
PA14_68290	-1.59912	1.73628e-11	1.83925e-10	X	probable C4-dicarboxylate transporter
PA14_33590	1.29396	1.76474e-11	1.86506e-10	X	conserved hypothetical protein
PA14_38470	-1.37378	1.91122e-11	2.01053e-10	gnyH	putative enoyl-CoA hydratase
PA14_29240	-1.02311	1.92149e-11	2.01668e-10	X	putative hydrolase
PA14_05840	-1.17004	2.14957e-11	2.24057e-10	gcdH	glutaryl-CoA dehydrogenase
PA14_46860	-1.05094	2.58228e-11	2.66115e-10	X	putative lysine decarboxylase
PA14_67400	1.09983	3.1068e-11	3.18011e-10	X	putative ABC transporter, periplasmic substrate-binding protein
PA14_09320	1.19841	3.15411e-11	3.21409e-10	pchI	putative ATP-binding component of ABC transporter
PA14_43370	-2.07162	3.77421e-11	3.81187e-10	kdpC	potassium-transporting ATPase, C chain
PA14_27830	1.04367	3.89784e-11	3.91935e-10	X	hypothetical protein
PA14_58500	1.06062	4.21157e-11	4.21619e-10	X	putative membrane protein
PA14_22490	1.12446	4.43754e-11	4.43268e-10	acpD	acyl carrier protein phosphodiesterase
PA14_40180	-1.05862	4.65469e-11	4.62928e-10	X	putative oxidoreductase subunit
PA14_02450	-1.12711	5.21213e-11	5.1388e-10	X	putative NAD(P) transhydrogenase, subunit alpha part 1
PA14_13460	1.30661	7.2159e-11	7.08372e-10	fecI	putative RNA polymerase sigma-70 factor, ECF subfa
PA14_02200	-1.09816	9.885e-11	9.53944e-10	cheR	putative chemotaxis protein methyltransferase
PA14_26850	1.22039	1.07141e-10	1.03177e-09	X	putative membrane protein
PA14_44760	-1.09787	1.11896e-10	1.07302e-09	X	putative xanthine dehydrogenase accessory factor X
PA14_28430	1.15641	1.23258e-10	1.17456e-09	X	putative membrane protein
PA14_31470	-1.54478	1.63337e-10	1.54678e-09	X	putative acyl-CoA synthetases (AMP-forming)
PA14_68090	-1.25146	1.63793e-10	1.54788e-09	X	putative amino acid ABC transporter, permease protein
PA14_33540	1.56924	1.64578e-10	1.55207e-09	X	putative permease of ABC transporter
PA14_68260	-1.28172	1.783e-10	1.6711e-09	X	probable c4-dicarboxylate-binding protein
PA14_52840	-1.28172	1.783e-10	1.6711e-09	dctP	probable C4-dicarboxylate-binding periplasmic protein
PA14_18610	1.00684	1.8957e-10	1.76945e-09	argF	ornithine carbamoyltransferase, anabolic
PA14_53070	-1.19674	2.00873e-10	1.8673e-09	hpd	4-hydroxyphenylpyruvate dioxygenase
PA14_37250	-1.37331	2.0751e-10	1.92116e-09	X	putative major facilitator family transporter
PA14_30550	1.12704	2.70213e-10	2.48149e-09	ssuA	putative periplasmic aliphatic sulfonate-binding protein
PA14_70640	-1.24903	5.59245e-10	4.91768e-09	rubA1	Rubredoxin 1
PA14_13000	1.07336	8.08328e-10	7.01321e-09	X	probable transcriptional regulator
PA14_38460	-1.33616	9.87168e-10	8.50009e-09	gnyB	acyl-CoA carboxyltransferase beta chain
PA14_73110	-1.13463	1.4703e-09	1.23793e-08	X	putative transport protein
PA14_34000	-1.05659	1.58808e-09	1.32972e-08	X	conserved hypothetical protein
PA14_19540	1.60192	1.82584e-09	1.51765e-08	ssuA	putative ABC-type transporter periplasmic sulfonate-binding protein
PA14_21630	1.05715	1.90922e-09	1.57969e-08	X	hypothetical protein
PA14_33560	1.01626	2.08012e-09	1.69498e-08	X	putative adhesion protein
PA14_33810	1.30213	2.90629e-09	2.3389e-08	pvdA	L-ornithine N5-oxygenase
PA14_37760	-1.10468	3.03153e-09	2.43201e-08	X	putative MFS transporter
PA14_31500	-1.531	3.08037e-09	2.46592e-08	X	putative acyl-coenzyme A synthetases/AMP-(fatty) acid ligases
PA14_28140	-1.02962	3.8842e-09	3.0877e-08	X	hypothetical protein
PA14_73100	-1.48758	3.94731e-09	3.1324e-08	X	conserved hypothetical protein
PA14_68280	-1.44989	4.3125e-09	3.40441e-08	X	probable dicarboxylate transporter
PA14_71930	-1.28988	4.57764e-09	3.60747e-08	wbpX	glycosyltransferase WbpX
PA14_63350	-1.14447	7.10933e-09	5.43339e-08	X	putative acetyltransferase, GNAT family
PA14_02530	1.20244	7.27398e-09	5.54063e-08	X	putative esterase
PA14_34390	1.54934	1.06547e-08	7.95609e-08	mtlG	putative binding-protein-dependent maltose/mannitol transport protein
PA14_00650	-1.07453	1.89599e-08	1.36866e-07	X	conserved hypothetical protein
PA14_22990	-1.69336	1.96766e-08	1.41814e-07	gltF	putative permease of ABC sugar transporter
PA14_13320	1.14677	2.02863e-08	1.45748e-07	X	Putative lipid carrier protein
PA14_39560	-1.01039	2.41603e-08	1.71151e-07	X	putative chemotaxis transducer
PA14_36220	1.29517	2.45059e-08	1.7333e-07	gltJ	putative amino acid permease
PA14_09230	1.10996	2.63643e-08	1.85037e-07	pchC	pyochelin biosynthetic protein PchC
PA14_33730	1.10252	3.67638e-08	2.53342e-07	X	putative dipeptidase precursor
PA14_03710	1.28056	5.43312e-08	3.65013e-07	X	conserved hypothetical protein
PA14_34020	-1.36528	6.47673e-08	4.28179e-07	X	conserved hypothetical protein
PA14_13010	1.1875	8.42218e-08	5.49613e-07	X	conserved hypothetical protein
PA14_01310	-1.31441	1.09075e-07	6.96826e-07	coxG	putative cytochrome c oxidase assembly protein
PA14_58390	-1.04708	1.68384e-07	1.0478e-06	X	putative binding protein component of ABC transpor
PA14_18680	1.02201	1.81125e-07	1.11641e-06	bfd	putative bacterioferritin-associated ferredoxin
PA14_33570	1.04099	1.87148e-07	1.15042e-06	X	conserved hypothetical protein
PA14_39810	1.04903	1.90926e-07	1.17206e-06	X	putative transmembrane sensor
PA14_33250	1.13803	1.99609e-07	1.22207e-06	X	hypothetical protein
PA14_35060	1.18307	2.17644e-07	1.32495e-06	X	conserved hypothetical protein
PA14_33720	1.03938	2.60059e-07	1.56896e-06	pvdN	PvdN
PA14_38130	-1.10671	2.93933e-07	1.76398e-06	ycjJ	putative lysine-specific permease
PA14_34410	1.6552	3.98867e-07	2.37495e-06	mtlF	putative binding-protein-dependent maltose/mannitol transport protein
PA14_50550	-1.00181	6.2852e-07	3.63775e-06	braF	branched-chain amino acid transport protein BraF
PA14_03030	1.77987	8.60564e-07	4.92446e-06	aroQ2	3-dehydroquinate dehydratase
PA14_54520	-1.27913	9.0289e-07	5.16018e-06	opdH	probable porin
PA14_24790	-1.27913	9.0289e-07	5.16018e-06	opdQ	putative outer membrane porin
PA14_19500	1.25435	1.17215e-06	6.5672e-06	ssuA	putative sulfonate binding protein
PA14_63940	1.20471	1.18634e-06	6.63854e-06	X	conserved hypothetical protein
PA14_53890	1.01275	1.40476e-06	7.76639e-06	X	hypothetical protein
PA14_34150	1.40303	1.68728e-06	9.21531e-06	sfnR	putative sigma54-dependent transcriptional regulator
PA14_09290	1.00018	2.01889e-06	1.08572e-05	pchG	pyochelin biosynthetic protein PchG
PA14_19560	1.47751	2.82571e-06	1.49144e-05	ssuD	putative sulfonate monooxygenase
PA14_12920	1.35872	3.6886e-06	1.92679e-05	X	probable ABC-type taurine transporter, periplasmic component
PA14_10160	1.12169	3.70661e-06	1.93398e-05	fepD	ferric enterobactin transport protein FepD
PA14_12910	1.34024	4.61326e-06	2.36637e-05	X	hypothetical protein
PA14_37990	1.11763	5.15228e-06	2.60184e-05	X	putative sigma-70 factor, ECF subfamily
PA14_19490	1.24895	6.34091e-06	3.15659e-05	lsfA	putative thiol-specific antioxidant protein
PA14_44230	-1.0792	7.68683e-06	3.78115e-05	X	hypothetical protein
PA14_34740	1.0998	9.72651e-06	4.70321e-05	X	hypothetical protein
PA14_06240	-1.53801	1.00442e-05	4.82611e-05	X	putative transcriptional regulator, LysR family
PA14_27100	-1.10807	1.02924e-05	4.92976e-05	lipA	lactonizing lipase precursor
PA14_32880	1.84176	1.47881e-05	6.93716e-05	X	hypothetical protein
PA14_19580	1.18587	1.91167e-05	8.77786e-05	ssuB	putative aliphatic sulfonate transport ATP-binding protein
PA14_32250	-1.79332	1.97361e-05	9.05316e-05	X	hypothetical protein
PA14_67380	1.21502	2.25434e-05	0.00010187	X	putative fatty acid desaturase
PA14_73020	1.01193	2.81674e-05	0.000125252	X	putative C4-type zinc finger protein, DksA/TraR family
PA14_47530	-1.079	2.84851e-05	0.000126462	X	conserved hypothetical protein
PA14_34750	1.27978	2.97957e-05	0.000131766	tauD	putative taurine catabolism dioxygenase
PA14_36200	1.1095	3.61839e-05	0.00015682	X	putative binding protein component of ABC transporter
PA14_12940	1.17345	5.01764e-05	0.000209298	X	probable ATP-binding component of ABC taurine tran
PA14_12970	1.16052	7.57552e-05	0.000307311	tauD	TauD
PA14_11230	-1.03275	8.78406e-05	0.000350669	X	conserved hypothetical protein
PA14_64700	1.05487	0.000140469	0.000539036	X	putative sigma-70 factor, ECF subfamily
PA14_34770	1.08537	0.000189899	0.000710756	X	putative ABC transporter, periplasmic binding protein
PA14_05740	-1.87963	0.000245717	0.000901308	pydA	putative dihydroorotate dehydrogenase
PA14_34780	1.15479	0.000298866	0.00107957	X	putative ABC transporter ATP-binding component
PA14_52260	-1.49227	0.000551635	0.00188076	lemA	sensor/response regulator hybrid
PA14_12960	1.02728	0.000575744	0.00195543	X	probable permease of ABC taurine transporter
PA14_56770	1.29609	0.00121917	0.00381935	X	putative permease
PA14_53870	1.0393	0.0022223	0.00648053	X	hypothetical protein
PA14_63770	-1.29552	0.00236897	0.00687303	X	hypothetical protein
PA14_63800	-1.14985	0.00325779	0.00915436	mgtA	Mg(2+) transport ATPase, P-type 2
PA14_56750	1.27746	0.00715085	0.0182375	X	conserved hypothetical protein
PA14_07440	1.10228	0.00806946	0.0203642	X	hypothetical protein
PA14_72810	-2.03394	0.0168807	0.0387167	X	putative acyl-CoA thioester hydrolase
PA14_27220	-1.70184	0.0193937	0.0435163	ohr	organic hydroperoxide resistance protein

## Sheet: Table S3
EdgeR results of differentially expressed genes (DEG)					Pipeline: reference genome guided analysis-Bowtie2-edgeR
corrected p-value cut-off:0.05
Fold change cut-off:1.0
log2FC:the logarithm (to basis 2) of the fold change
P-value:p value for the statistical significance of this change
P-adj:p value adjusted for multiple testing
GeneID	log2FC	P-value	P-adj	Annotation	Function
PA14_09400	-4.2315	2.71259e-220	1.48243e-216	phzS	flavin-containing monooxygenase
PA14_09450	-3.73344	1.72992e-210	4.727e-207	phzD1	phenazine biosynthesis protein PhzD
PA14_61040	3.82411	9.21361e-207	1.67841e-203	katB	catalase
PA14_39945	-3.46968	2.05192e-191	2.80344e-188	phzC2	phenazine biosynthesis protein PhzC
PA14_09440	-3.68771	5.79676e-175	6.33586e-172	phzE1	phenazine biosynthesis protein PhzE
PA14_09420	-3.96131	1.94193e-174	1.51609e-171	phzF1	probable phenazine biosynthesis protein
PA14_39890	-3.96131	1.94193e-174	1.51609e-171	phzF2	probable phenazine biosynthesis protein
PA14_39780	-3.58823	1.86638e-162	1.27497e-159	hvn	putative halovibrin
PA14_40260	-3.46318	4.04047e-159	2.45346e-156	X	conserved hypothetical protein
PA14_09470	-3.97731	3.2862e-158	1.79591e-155	phzB1	probable phenazine biosynthesis protein
PA14_35500	-2.98527	1.11612e-151	5.5451e-149	bkdB	lipoamide acyltransferase component of branched-chain alpha-keto acid dehydrogenase complex E2
PA14_35490	-2.86645	1.58674e-145	7.22626e-143	lpdV	lipoamide dehydrogenase-Val
PA14_45470	3.09721	2.04384e-144	8.59199e-142	X	putative glutathione S-transferase
PA14_39880	-4.12742	8.08701e-141	3.15682e-138	phzG2	probable pyridoxamine 5'-phosphate oxidase
PA14_15070	-3.24004	2.03943e-133	7.43033e-131	oprC	outer membrane copper receptor OprC
PA14_70940	2.61092	2.04851e-132	6.99696e-130	betA	choline dehydrogenase
PA14_35520	-2.92383	1.35048e-127	4.34139e-125	bkdA2	2-oxoisovalerate dehydrogenase, beta subunit'
PA14_34870	-2.77062	1.4569e-127	4.42331e-125	chiC	chitinase
PA14_09490	-3.31758	8.07859e-127	2.32366e-124	phzM	probable phenazine-specific methyltransferase
PA14_27840	4.79646	2.70458e-112	7.39027e-110	X	putative copper-binding protein
PA14_55850	-3.01346	3.51965e-109	9.15946e-107	X	putative pilus assembly protein
PA14_55940	-5.47575	8.34158e-106	2.07212e-103	X	putative pilus assembly protein
PA14_09410	-4.04208	6.36136e-104	1.51151e-101	phzG1	probable pyrodoxamine 5'-phosphate oxidase
PA14_09460	-3.99744	5.49082e-98	1.25031e-95	phzC1	phenazine biosynthesis protein PhzC
PA14_18140	-4.06418	5.30425e-97	1.15951e-94	mmsB	3-hydroxyisobutyrate dehydrogenase
PA14_18250	2.44226	6.24489e-95	1.31263e-92	fruB	putative phosphotransferase system, fructose-specific component
PA14_40250	-2.659	2.35929e-94	4.77539e-92	opmL	putative outer membrane protein precursor
PA14_31290	-3.10118	6.73156e-90	1.31386e-87	pa1L	PA-I galactophilic lectin
PA14_40240	-2.77838	2.52381e-86	4.75607e-84	X	putative ATP-binding/permease fusion ABC transporter
PA14_46970	-2.24465	6.96867e-86	1.26946e-83	ansB	glutaminase-asparaginase
PA14_39960	-3.22347	5.30877e-85	9.35885e-83	phzB2	probable phenazine biosynthesis protein
PA14_38510	-2.30451	1.0722e-83	1.83112e-81	hmgA	homogentisate 1,2-dioxygenase
PA14_35010	2.29287	5.28994e-83	8.76046e-81	X	hypothetical protein
PA14_00620	-2.39689	4.02243e-82	6.46547e-80	X	conserved hypothetical protein
PA14_40290	-1.99445	2.14834e-80	3.35448e-78	lasA	staphylolytic protease preproenzyme LasA
PA14_55810	-2.40047	6.27321e-80	9.52308e-78	X	putative two-component response regulator
PA14_11140	-2.06787	6.98357e-80	1.03149e-77	X	putative nonribosomal peptide synthetase
PA14_20610	-3.24702	1.32748e-78	1.90912e-76	lecB	fucose-binding lectin PA-IIL
PA14_40100	-2.24268	5.99945e-76	8.40692e-74	X	conserved hypothetical protein
PA14_18260	2.71234	4.00991e-75	5.47854e-73	fruK	1-phosphofructokinase
PA14_34420	3.88426	1.42978e-74	1.90579e-72	mtlE	putative binding protein component of ABC maltose/mannitol transporter
PA14_70670	-3.2499	3.00542e-74	3.91062e-72	glcF	glycolate oxidase, iron-sulfur subunit
PA14_26020	-2.23555	4.0181e-73	5.10672e-71	X	putative aminopeptidase
PA14_61500	-2.74478	7.30086e-72	9.068e-70	X	hypothetical protein
PA14_09500	-2.25015	2.55546e-70	3.10346e-68	opmD	outer membrane protein
PA14_16250	-2.43191	5.37409e-70	6.38466e-68	lasB	elastase LasB
PA14_58570	2.52763	6.83881e-70	7.95194e-68	piuA	putative outer membrane ferric siderophore receptor
PA14_49800	2.2602	9.34728e-70	1.06423e-67	gsp69	probable oxidoreductase
PA14_55780	-2.27265	1.08623e-67	1.21148e-65	X	putative two-component sensor
PA14_18120	-3.48021	2.11063e-67	2.30691e-65	mmsA	methylmalonate-semialdehyde dehydrogenase
PA14_34640	2.46292	4.68645e-67	5.02185e-65	gntK	gluconokinase
PA14_35530	-2.40204	1.32245e-65	1.38984e-63	bkdA1	2-oxoisovalerate dehydrogenase (alpha subunit)
PA14_38590	-1.98356	4.64488e-65	4.78948e-63	bdhA	3-hydroxybutyrate dehydrogenase
PA14_09480	-2.81764	1.91792e-63	1.94101e-61	phzA1	probable phenazine biosynthesis protein
PA14_39970	-2.56721	9.19443e-62	9.13592e-60	phzA2	probable phenazine biosynthesis protein
PA14_38530	-2.3396	1.8633e-61	1.81838e-59	fahA	fumarylacetoacetase
PA14_40230	-2.56327	2.59636e-61	2.48932e-59	X	putative secretion protein
PA14_23090	2.50923	3.66627e-61	3.45451e-59	edaA	2-keto-3-deoxy-6-phosphogluconate aldolase
PA14_38630	-3.32618	4.68375e-61	4.33842e-59	atoB	acetyl-CoA acetyltransferase
PA14_10360	-1.71503	4.3678e-60	3.97834e-58	X	conserved hypothetical protein
PA14_34630	2.6843	1.13032e-59	1.00153e-57	gnuT	gluconate permease
PA14_18275	2.24456	1.13623e-59	1.00153e-57	fruA	phosphotransferase system, fructose-specific IIBC component
PA14_23080	2.28885	3.45666e-59	2.99851e-57	pgl	6-phosphogluconolactonase
PA14_25160	1.73748	8.25399e-59	7.04814e-57	lexA	repressor protein LexA
PA14_55930	-2.16465	1.45628e-58	1.2244e-56	X	putative pilus assembly protein
PA14_38610	-2.97112	2.89452e-58	2.39675e-56	X	putative short-chain fatty acid transporter
PA14_54630	-2.18112	2.40045e-56	1.95798e-54	X	probable acyl-CoA dehydrogenase
PA14_52870	-3.2131	1.10404e-55	8.87288e-54	X	predicted acyl-CoA transferases/carnitine dehydratase
PA14_35340	2.47259	3.67341e-55	2.90944e-53	kguK	putative 2-ketogluconate kinase
PA14_32240	-2.67335	1.73037e-54	1.35092e-52	catA	catechol 1,2-dioxygenase
PA14_72960	3.39891	4.97273e-54	3.8276e-52	kgtP	putative MFS dicarboxylate transporter
PA14_70950	2.32696	2.09142e-53	1.58744e-51	betB	betaine aldehyde dehydrogenase
PA14_31350	-1.71638	4.26286e-53	3.19131e-51	X	conserved hypothetical protein
PA14_31360	-1.83145	2.04896e-52	1.51319e-50	X	hypothetical protein
PA14_25150	1.75128	7.86755e-52	5.73282e-50	X	putative cell division inhibitor
PA14_22930	1.6352	4.0627e-49	2.9214e-47	glk	glucokinase
PA14_52880	-3.07794	8.87093e-49	6.29606e-47	X	putative protein involved in propionate catabolism
PA14_00080	-1.7228	2.42567e-48	1.69952e-46	X	conserved hypothetical protein
PA14_46950	-1.86951	6.3901e-48	4.42049e-46	gltL	putative ATP-binding component of ABC transporter
PA14_18780	2.2941	7.61136e-48	5.19951e-46	mexF	putative RND efflux transporter
PA14_49810	1.61494	1.73792e-47	1.17256e-45	X	hypothetical protein
PA14_70010	-1.74965	8.13204e-47	5.41971e-45	X	putative endoribonuclease L-PSP family protein
PA14_41500	-1.63441	5.07656e-46	3.34258e-44	X	putative lyase
PA14_55920	-2.5123	9.40543e-46	6.11913e-44	X	putative type II secretion system protein
PA14_13580	1.42822	1.41033e-45	9.06757e-44	X	putative ABC-type proline/glycine betaine transpor
PA14_22910	1.80285	1.63263e-45	1.03748e-43	edd	6-phosphogluconate dehydratase
PA14_61530	-2.54053	2.04436e-45	1.28419e-43	csuC	putative pili assembly chaperone
PA14_40110	-2.29498	2.99045e-45	1.85714e-43	X	hypothetical protein
PA14_19910	-2.2194	1.94028e-44	1.19142e-42	pdhB	putative pyruvate dehydrogenase E1 component, beta subunit
PA14_55820	-1.74029	1.99136e-44	1.2092e-42	X	putative membrane protein
PA14_35360	2.83064	2.73512e-44	1.64257e-42	kguE	putative putative epimerase
PA14_46930	-1.83852	2.84858e-44	1.69212e-42	gltK	putative permease of ABC transporter
PA14_63010	1.45314	3.37151e-44	1.98121e-42	recN	DNA repair protein RecN
PA14_17530	1.4006	4.6828e-44	2.7225e-42	recA	RecA protein
PA14_35370	2.0991	5.11788e-44	2.94413e-42	ptxS	transcriptional regulator PtxS
PA14_32950	-1.77201	6.20701e-44	3.53347e-42	X	hypothetical protein
PA14_60750	-1.71729	1.23868e-43	6.97875e-42	pra	putative activator of alkane oxidation
PA14_18160	1.61587	1.63914e-43	9.14074e-42	X	putative zinc-binding dehydrogenase
PA14_55900	-2.39289	4.3629e-43	2.40841e-41	X	putative pilus assembly protein
PA14_31370	-1.67394	5.01661e-43	2.74157e-41	tam	putative trans-aconitate methyltransferase
PA14_18760	2.60344	2.55797e-42	1.38409e-40	mexE	putative RND efflux membrane fusion protein precursor
PA14_61300	-1.37145	3.23484e-42	1.73318e-40	X	putative methyl-accepting chemotaxis protein (MCP)
PA14_37790	2.03646	4.00412e-42	2.12451e-40	pcoA	copper resistance protein A precursor
PA14_38550	-2.10863	4.61086e-42	2.42292e-40	maiA	maleylacetoacetate isomerase
PA14_19900	-1.86872	5.56694e-42	2.89746e-40	X	putative pyruvate dehydrogenase E1 component, alpha subunit
PA14_02230	-1.6661	4.61667e-41	2.3802e-39	cheW	putative purine-binding chemotaxis protein
PA14_40350	1.50693	3.37619e-40	1.72438e-38	X	putative DNA helicase
PA14_55890	-2.08344	4.64027e-40	2.34806e-38	cpaF2	putative type II secretion system protein
PA14_09900	-1.45202	4.94398e-40	2.47879e-38	prpL	Pvds-regulated endoprotease, lysyl class
PA14_66840	-1.37033	5.87157e-40	2.9171e-38	phaC2	poly(3-hydroxyalkanoic acid) synthase 2
PA14_56680	1.4076	4.01973e-39	1.97908e-37	X	putative ferrous iron transport protein B
PA14_55840	-4.03561	7.50443e-39	3.66176e-37	X	conserved hypothetical protein
PA14_17540	1.43441	1.33267e-38	6.44516e-37	recX	putative recX protein
PA14_37745	-1.63283	4.09277e-38	1.96202e-36	X	probable carbamoyl transferase
PA14_43400	-1.766	5.39165e-38	2.5622e-36	kdpA	potassium-transporting ATPase, A chain
PA14_70680	-2.78598	8.20827e-38	3.86709e-36	glcE	glycolate oxidase subunit GlcE
PA14_38500	-1.50981	1.03189e-37	4.81992e-36	X	putative transcriptional regulator, IclR family
PA14_58580	1.74513	2.11618e-37	9.80079e-36	piuC	putative iron-regulated protein
PA14_52900	-2.3581	2.56622e-37	1.17852e-35	X	probable acyl-CoA dehydrogenase
PA14_13560	1.67015	8.45258e-37	3.84944e-35	X	putative fusaric acid resistance protein
PA14_18790	2.36881	1.4438e-36	6.52099e-35	opmE	putative outer membrane efflux protein
PA14_55600	1.63125	3.89543e-36	1.74496e-34	X	hypothetical protein
PA14_66820	-1.25257	9.46393e-36	4.20491e-34	phaC1	poly(3-hydroxyalkanoic acid) synthase 1
PA14_05810	-1.44533	1.2843e-35	5.66022e-34	amaB	N-carbamoyl-beta-alanine amidohydrolase
PA14_60960	-1.58498	1.33689e-35	5.84488e-34	X	conserved hypothetical protein
PA14_46910	-1.63097	1.37941e-35	5.9829e-34	ybeJ	putative binding protein component of ABC transporter
PA14_24650	-1.40553	2.09281e-35	9.00568e-34	rmf	ribosome modulation factor
PA14_35000	2.19214	2.1903e-35	9.35155e-34	X	conserved hypothetical protein
PA14_35020	1.52721	1.26482e-34	5.35834e-33	X	hypothetical protein
PA14_01490	-1.70603	2.43624e-34	1.02416e-32	X	putative hemolysin
PA14_69850	1.21823	2.51645e-34	1.0498e-32	betT	putative holine-glycine betaine transporter
PA14_52850	-2.76951	4.14657e-34	1.71674e-32	X	probable acyl-CoA lyase beta chain
PA14_48060	-1.51012	5.24212e-34	2.154e-32	aprA	alkaline metalloproteinase precursor
PA14_53250	-1.44367	6.10946e-34	2.49166e-32	cpbD	chitin-binding protein CbpD precursor
PA14_34050	-1.61688	7.51442e-34	3.04195e-32	X	conserved hypothetical protein
PA14_15080	-1.70311	1.3402e-33	5.38543e-32	X	putative iron-regulated membrane protein
PA14_30050	-1.29505	4.99833e-33	1.99386e-31	aceA	putative isocitrate lyase
PA14_65040	-1.6	6.16844e-33	2.44279e-31	X	putative mechanosensitive ion channel family protein
PA14_18180	1.64142	1.06552e-32	4.18924e-31	X	putative Antibiotic biosynthesis monooxygenase
PA14_69990	-1.42023	1.78336e-32	6.96149e-31	dadX	catabolic alanine racemase
PA14_23070	2.47546	2.35208e-32	9.11641e-31	zwf	glucose-6-phosphate 1-dehydrogenase
PA14_00640	-1.59058	2.93412e-32	1.12922e-30	phzH	potential phenazine-modifying enzyme
PA14_52890	-2.75319	3.41711e-32	1.30591e-30	X	probable ring-cleaving dioxygenase
PA14_40370	1.36881	3.92082e-32	1.48801e-30	X	conserved hypothetical protein
PA14_47000	1.73439	5.40093e-32	2.03559e-30	X	putative oxidoreductase, FMN-binding
PA14_18080	1.34672	7.34126e-32	2.74794e-30	X	putative transcriptional regulator, TetR family
PA14_58600	1.40932	1.10024e-31	4.09035e-30	X	conserved hypothetical protein
PA14_54640	-1.57647	2.18447e-31	8.06629e-30	X	probable enoyl-CoA hydratase/isomerase
PA14_38840	-2.11227	2.99713e-31	1.09928e-29	exaC	NAD+ dependent acetaldehyde dehydrogenase
PA14_55610	1.29733	3.04748e-31	1.10312e-29	X	conserved hypothetical protein
PA14_31540	-2.45924	3.04795e-31	1.10312e-29	acdA	putative acyl-CoA dehydrogenase
PA14_19920	-1.83031	3.87724e-31	1.39402e-29	X	putative dihydrolipoamide acetyltransferase
PA14_66570	1.52554	4.65718e-31	1.6635e-29	gltB	glutamate synthase large chain precursor
PA14_13610	1.44303	6.64542e-31	2.35826e-29	X	putative permease component of an ABC-type transpo
PA14_56000	-1.4632	7.20823e-31	2.54148e-29	pctA	chemotactic transducer PctA
PA14_11810	-2.30835	1.51804e-30	5.318e-29	X	putative aldehyde dehydrogenase
PA14_29360	1.59467	1.54195e-30	5.36736e-29	pfeS	two-component sensor PfeS
PA14_03000	1.49812	1.62274e-30	5.61284e-29	X	putative 4-hydroxyphenylpyruvate dioxygenase
PA14_15120	-1.35715	2.0122e-30	6.91616e-29	X	putative membrane or periplasmic protein
PA14_55860	-1.81554	2.65172e-30	9.05729e-29	X	putative pilus assembly protein
PA14_13590	1.41846	2.747e-30	9.32446e-29	X	putative permease of ABC-type transporter
PA14_02300	1.67034	4.46178e-30	1.50516e-28	X	putative short-chain dehydrogenase
PA14_70970	1.50855	6.0267e-30	2.02061e-28	betI	TetR-family regulatory protein
PA14_61260	1.55303	1.33736e-29	4.4565e-28	X	putative membrane protein
PA14_01600	-1.88542	1.77949e-29	5.89389e-28	mmsA	putative aldehyde dehydrogenase
PA14_22940	1.57645	2.30515e-29	7.58893e-28	gltR	two-component response regulator GltR
PA14_54620	-1.48223	6.46847e-29	2.11678e-27	X	probable aldehyde dehydrogenase
PA14_11910	-1.27128	2.64601e-28	8.60742e-27	X	conserved hypothetical protein
PA14_13170	1.65672	3.10901e-28	1.00537e-26	X	probable metal transporting P-type ATPase
PA14_11190	-1.32828	3.2785e-28	1.05394e-26	styD	putative aldehyde dehydrogenase
PA14_70650	-2.9392	4.60282e-28	1.47102e-26	glcG	putative GlcG protein
PA14_03590	1.74872	5.07695e-28	1.61311e-26	X	putative membrane protein
PA14_70040	-1.60993	5.55337e-28	1.7473e-26	dadA	D-amino acid dehydrogenase, small subunit
PA14_21000	-1.37782	5.56321e-28	1.7473e-26	X	hypothetical protein
PA14_62010	1.34212	7.17951e-28	2.24206e-26	hitB	putative iron ABC transporter, permease protein
PA14_01300	-1.27862	1.81187e-27	5.62608e-26	coxA	cytochrome c oxidase, subunit I
PA14_54660	-1.47978	2.06333e-27	6.37068e-26	X	probable enoyl-CoA hydratase/isomerase
PA14_54000	-1.33719	2.74994e-27	8.44294e-26	prpD	propionate catabolic protein PrpD
PA14_50880	-1.31616	3.65294e-27	1.11527e-25	X	probable outer membrane protein precursor
PA14_18630	-1.10998	4.14257e-27	1.25773e-25	eprS	putative serine protease
PA14_06180	1.43223	6.89326e-27	2.08131e-25	fiuI	putative RNA polymerase sigma-70 factor, ECF subfamily
PA14_13600	1.30451	7.95086e-27	2.38744e-25	X	putative binding protein component of ABC transpor
PA14_65090	-1.13144	8.69888e-27	2.59778e-25	X	hypothetical protein
PA14_68940	-1.30883	1.44715e-26	4.29819e-25	X	hypothetical protein
PA14_11760	-1.18202	1.65519e-26	4.88951e-25	eutC	putative ethanolamine ammonia-lyase
PA14_50740	-1.20288	1.72184e-26	5.05907e-25	X	conserved hypothetical protein
PA14_34110	-1.58913	1.90385e-26	5.56394e-25	X	conserved hypothetical protein
PA14_34660	1.27497	2.4988e-26	7.26381e-25	gntR	transcriptional regulator GntR
PA14_62330	1.45699	3.00838e-26	8.69883e-25	phuS	putative hemin degrading factor
PA14_68530	1.30614	4.34092e-26	1.24859e-24	X	putative 3-hydroxyacyl-CoA dehydrogenase, NAD binding domain
PA14_34840	-1.38375	4.84629e-26	1.38665e-24	X	putative non-ribosomal peptide synthetase
PA14_55580	1.46852	5.36543e-26	1.52719e-24	nemO	heme oxygenase
PA14_32710	1.50792	6.32226e-26	1.79022e-24	X	probable sigma-70 factor, ECF subfamily
PA14_23030	-1.65033	6.98443e-26	1.96752e-24	oprB	glucose/carbohydrate outer membrane porin OprB precursor
PA14_53000	-1.08493	1.84842e-25	5.18032e-24	phhB	pterin-4-alpha-carbinolamine dehydratase
PA14_37610	-1.14554	2.08973e-25	5.82671e-24	X	putative kynureninase
PA14_29230	-1.14955	3.07359e-25	8.52647e-24	X	putative hydrolase
PA14_53940	-1.40186	3.8494e-25	1.06247e-23	prpB	carboxyphosphonoenolpyruvate phosphonomutase
PA14_34360	1.86865	4.39387e-25	1.20666e-23	mtlD	mannitol dehydrogenase
PA14_55880	-1.95619	4.50855e-25	1.23196e-23	X	putative pilus assembly protein
PA14_10500	-1.2768	4.55832e-25	1.23936e-23	ccoN	cytochrome c oxidase subunit (cbb3-type)
PA14_63080	-1.22365	4.82505e-25	1.30539e-23	lldP	L-lactate permease
PA14_34830	-1.2634	5.53054e-25	1.48889e-23	X	putative regulatory protein
PA14_62000	1.28444	7.54151e-25	2.02031e-23	hitA	ferric iron-binding periplasmic protein HitA
PA14_37810	1.77831	8.2543e-25	2.20048e-23	pcoB	copper resistance protein B precursor
PA14_16100	-1.40349	9.32667e-25	2.47428e-23	X	conserved hypothetical protein
PA14_09340	1.32936	1.01964e-24	2.69195e-23	fptA	Fe(III)-pyochelin outer membrane receptor precursor
PA14_56660	1.19711	1.02829e-24	2.70174e-23	X	probable xenobiotic reductase B
PA14_35330	2.24514	1.12541e-24	2.94277e-23	kguT	putative 2-ketogluconate transporter
PA14_01620	-2.30929	1.41423e-24	3.68036e-23	aptA	beta-alanine--pyruvate transaminase
PA14_46660	1.37742	2.29297e-24	5.93891e-23	X	putative sigma-70 factor, ECF subfamily
PA14_19370	1.31994	3.43098e-24	8.84449e-23	asnB	putative asparagine synthetase, glutamine-hydrolyzing
PA14_44740	-1.30536	4.06686e-24	1.04345e-22	xdhB	xanthine dehydrogenase
PA14_21730	1.56002	4.2414e-24	1.08314e-22	fecA	putative TonB-dependent receptor
PA14_46960	-1.64181	5.46757e-24	1.38978e-22	ggt	gamma-glutamyltranspeptidase precursor
PA14_56990	-1.28014	6.50845e-24	1.6467e-22	X	conserved hypothetical protein
PA14_19350	1.20514	1.42621e-23	3.59182e-22	X	putative peptidase or cellulase
PA14_20600	-1.16979	1.95506e-23	4.90109e-22	X	conserved hypothetical protein
PA14_12990	1.19776	2.05986e-23	5.14024e-22	X	probable choline transporter
PA14_22890	1.20259	2.08994e-23	5.19161e-22	gapA	glyceraldehyde-3-phosphate dehydrogenase
PA14_67510	-1.03368	2.18242e-23	5.39679e-22	estA	esterase EstA
PA14_01500	-1.16038	2.35871e-23	5.80647e-22	X	putative transcriptional regulator
PA14_56840	1.44637	2.37785e-23	5.82734e-22	X	putative thiol oxidoreductase
PA14_43380	-1.68465	3.4213e-23	8.34706e-22	kdpB	potassium-transporting ATPase, B chain
PA14_40200	-1.10073	3.81839e-23	9.27443e-22	X	putative exported oxidoreductase
PA14_50540	-1.35987	4.31658e-23	1.04381e-21	braE	branched-chain amino acid transport protein BraE
PA14_07680	-1.15241	4.60566e-23	1.10881e-21	prkA	putative protein kinase
PA14_02220	-1.57764	5.22028e-23	1.25127e-21	X	putative chemotaxis transducer
PA14_01580	-1.72888	6.54913e-23	1.56292e-21	gabP	gamma-aminobutyrate permease
PA14_35320	1.62187	8.17493e-23	1.94244e-21	kguD	2-ketogluconate 6-phosphate reductase
PA14_72970	1.1527	1.06395e-22	2.5171e-21	tonB	periplasmic protein tonB
PA14_20980	-1.52194	1.60562e-22	3.78219e-21	X	putative short chain dehydrogenas
PA14_55590	1.49723	2.42395e-22	5.68535e-21	X	hypothetical protein
PA14_60630	1.09171	3.00767e-22	7.02433e-21	X	putative stomatin/prohibitin
PA14_06170	1.18603	3.481e-22	8.09518e-21	fiuR	putative transmembrane sensor
PA14_58350	-1.25095	4.34113e-22	1.00527e-20	X	putative binding protein component of ABC transpor
PA14_20950	-1.3566	5.86678e-22	1.35282e-20	fabH2	3-oxoacyl-[acyl-carrier-protein] synthase III
PA14_21010	-1.40753	6.90508e-22	1.58556e-20	X	putative FAD-dependent monooxygenase
PA14_33280	1.17026	6.93871e-22	1.58661e-20	pvdL	PvdL
PA14_10560	-1.22208	7.34015e-22	1.67141e-20	X	conserved hypothetical protein
PA14_13140	-2.68666	8.3088e-22	1.88413e-20	X	conserved hypothetical protein
PA14_51880	-1.14362	9.1754e-22	2.07205e-20	oprD	Basic amino acid, basic peptide and imipenem outer membrane porin OprD precursor
PA14_18810	1.88835	1.14378e-21	2.57232e-20	X	hypothetical protein
PA14_18070	1.93567	1.21531e-21	2.72199e-20	X	putative periplasmic metal-binding protein
PA14_01610	-2.05473	1.23172e-21	2.74748e-20	X	conserved hypothetical protein
PA14_37310	-1.59474	1.63495e-21	3.63212e-20	X	putative allophanate hydrolase subunit 2
PA14_58560	1.16326	2.14084e-21	4.73671e-20	piuB	probable oxidoreductase
PA14_53980	-2.38122	2.23217e-21	4.91887e-20	X	conserved hypothetical protein
PA14_53970	-1.94101	2.8048e-21	6.15592e-20	X	probable aconitate hydratase
PA14_23010	-1.87328	3.53931e-21	7.73693e-20	gltK	putative ATP-binding component of ABC transporter
PA14_16260	-1.16057	3.75674e-21	8.17952e-20	X	putative oxidoreductase, FAD/FMN-binding
PA14_60650	1.03402	4.08054e-21	8.84928e-20	X	conserved hypothetical protein
PA14_22960	1.45374	4.74545e-21	1.02505e-19	X	putative two-component sensor
PA14_52250	1.67445	6.77935e-21	1.45863e-19	pirR	two-component response regulator
PA14_26340	-1.87409	9.20743e-21	1.97085e-19	X	putative membrane protein
PA14_53260	-1.13369	9.23217e-21	1.97085e-19	X	hypothetical protein
PA14_53950	-1.51419	1.46131e-20	3.09538e-19	prpC	citrate synthase 2
PA14_70140	-1.06353	1.91119e-20	4.03269e-19	aldH	putative aldehyde dehydrogenase
PA14_61080	1.27498	1.94565e-20	4.08961e-19	dctP	putative C4-dicarboxylate-binding protein
PA14_33680	1.08884	2.22394e-20	4.65665e-19	fpvA	ferripyoverdine receptor
PA14_38490	-1.45553	2.33808e-20	4.87694e-19	gnyL	3-hydroxy-gamma-carboxygeranoyl-CoA lyase, GnyL
PA14_34800	-1.38714	4.05029e-20	8.38441e-19	X	putative transporter, LysE family
PA14_70690	-2.06721	4.70131e-20	9.69534e-19	glcD	glycolate oxidase subunit GlcD
PA14_31530	-2.35025	5.51894e-20	1.13387e-18	X	putative acyl-CoA thiolase
PA14_38660	-3.94227	5.72052e-20	1.17089e-18	scoA	putative CoA transferase, subunit A
PA14_13110	-2.12463	5.78432e-20	1.17953e-18	X	probable medium-chain acyl-CoA ligase
PA14_08150	1.01389	7.95215e-20	1.61556e-18	gpD	putative phage late control gene D protein
PA14_46920	-1.58933	1.30632e-19	2.63434e-18	gltJ	putative permease of ABC transporter
PA14_39990	-1.1418	2.01265e-19	4.02899e-18	X	putative desaturase
PA14_64500	1.10467	4.6448e-19	9.19705e-18	X	putative transcriptional regulator
PA14_20970	-1.39307	5.13684e-19	1.01346e-17	cyp23	cytochrome P450
PA14_55790	-1.81636	5.35547e-19	1.05279e-17	X	putative pilus assembly protein
PA14_38560	-1.2895	6.98946e-19	1.36908e-17	pcaK	putative MFS transporter
PA14_71900	-1.60717	7.22024e-19	1.40422e-17	X	conserved hypothetical protein
PA14_20920	-1.19773	8.01708e-19	1.55366e-17	X	hypothetical protein
PA14_34070	-1.54246	8.12299e-19	1.56863e-17	X	conserved hypothetical protein
PA14_61380	-1.01497	8.40124e-19	1.61665e-17	X	conserved hypothetical protein
PA14_20670	-1.03509	9.33494e-19	1.79002e-17	X	putative glutamine synthetase
PA14_43110	-1.01996	1.25448e-18	2.38876e-17	X	putative glutathione S-transferase
PA14_57060	1.02512	1.31843e-18	2.49315e-17	X	conserved hypothetical protein
PA14_38640	-4.2563	1.36952e-18	2.58083e-17	scoB	putative CoA transferase, subunit B
PA14_37290	-1.60179	1.53244e-18	2.87793e-17	X	putative allophanate hydrolase subunit 1
PA14_28390	1.77099	1.61548e-18	3.02349e-17	X	conserved hypothetical protein
PA14_32220	-1.76248	1.84743e-18	3.44581e-17	catB	muconate cycloisomerase I
PA14_53820	1.13938	1.93002e-18	3.58761e-17	X	hypothetical protein
PA14_19950	1.22584	1.96219e-18	3.63503e-17	X	conserved hypothetical protein
PA14_34820	-1.00347	2.38017e-18	4.37968e-17	X	putative regulatory protein
PA14_66880	-1.00578	2.68969e-18	4.9326e-17	phaI	putative poly(hydroxyalcanoate) granule associated protein
PA14_20960	-1.40174	2.78263e-18	5.08598e-17	X	putativ isomerase
PA14_61510	-1.53951	2.81077e-18	5.12029e-17	X	conserved hypothetical protein
PA14_28430	1.33524	3.53333e-18	6.41517e-17	X	putative membrane protein
PA14_38580	-1.49588	3.68183e-18	6.66265e-17	X	putative H+/gluconate symporter
PA14_53010	-1.37267	3.75319e-18	6.76938e-17	phhC	aromatic amino acid aminotransferase
PA14_05770	-1.19764	5.88127e-18	1.05381e-16	dhT	dihydropyrimidinase
PA14_32720	1.3058	7.3366e-18	1.31028e-16	X	probable transmembrane sensor
PA14_05740	-1.54984	1.05799e-17	1.88337e-16	pydA	putative dihydroorotate dehydrogenase
PA14_01780	-1.10057	1.14998e-17	2.03387e-16	X	putative nucleoside 2-deoxyribosyltransferase
PA14_10490	-1.06319	1.23337e-17	2.17432e-16	X	hypothetical protein
PA14_54150	-1.10168	1.54225e-17	2.70141e-16	putP	sodium/proline symporter PutP
PA14_07660	-1.32585	1.58583e-17	2.76886e-16	X	conserved hypothetical protein
PA14_52720	-1.05636	1.76095e-17	3.06484e-16	aruC	N-succinylglutamate 5-semialdehyde dehydrogenase
PA14_48590	-1.36221	2.58925e-17	4.47793e-16	X	conserved hypothetical protein
PA14_10380	-1.2684	3.7959e-17	6.50301e-16	X	hypothetical protein
PA14_00810	1.20749	3.89958e-17	6.65975e-16	X	putative DNA repair photolyase
PA14_70600	-1.40401	3.94511e-17	6.71653e-16	hupA	putative DNA-binding protein HU family
PA14_64460	-1.03468	4.16746e-17	7.07304e-16	psiF	putative phosphate starvation-inducible protein
PA14_60710	1.06724	4.52183e-17	7.60363e-16	gdhA	NADP-glutamate dehydrogenase
PA14_62350	1.08492	4.61912e-17	7.7434e-16	phuR	putative haem/haemoglobin uptake outer membrane receptor PhuR precursor
PA14_33550	1.50714	5.04196e-17	8.4007e-16	X	putative ATP-binding component of ABC transporter
PA14_34370	1.64672	5.47943e-17	9.10184e-16	mtlk	putative ATP-binding component of ABC maltose/mannitol transporter
PA14_34030	-1.58508	6.02073e-17	9.9707e-16	X	conserved hypothetical protein
PA14_54520	1.40631	7.20593e-17	1.18616e-15	opdH	probable porin
PA14_37770	-1.1874	7.65532e-17	1.25635e-15	X	putative hydrolase
PA14_68070	-1.19132	8.94826e-17	1.46414e-15	X	putative ABC transporter, periplasmic amino acid-binding protein
PA14_38480	-1.58845	9.14273e-17	1.49149e-15	gnyA	alpha subunit of geranoyl-CoA carboxylase, GnyA
PA14_16390	-1.13035	1.14236e-16	1.85253e-15	X	putative glucose-methanol-choline oxidoreductase
PA14_52910	-2.36606	1.57628e-16	2.54111e-15	X	hypothetical protein
PA14_30740	1.41626	1.60628e-16	2.57428e-15	mdaB	putative NADPH specific quinone oxidoreductase
PA14_18820	1.87017	2.67501e-16	4.23737e-15	X	hypothetical protein
PA14_15140	-1.02531	2.81872e-16	4.45211e-15	X	conserved hypothetical protein
PA14_52330	1.04045	3.21991e-16	5.04207e-15	X	hypothetical protein
PA14_58360	-1.14431	3.44339e-16	5.37661e-15	X	putative binding protein component of ABC transpor
PA14_02470	-1.04676	4.20176e-16	6.52346e-15	pntB	pyridine nucleotide transhydrogenase, beta subunit
PA14_40560	-1.34194	6.40555e-16	9.83323e-15	X	conserved hypothetical protein
PA14_68080	-1.23149	7.36397e-16	1.12101e-14	X	putative amino acid ABC transporter, permease protein
PA14_52240	1.02735	7.574e-16	1.14978e-14	pirS	two-component sensor
PA14_71690	-1.10353	1.01345e-15	1.53421e-14	X	putative acetyltransferase, GNAT family
PA14_15130	-1.08569	1.04989e-15	1.58499e-14	X	conserved hypothetical protein
PA14_28050	-1.0557	1.08258e-15	1.62984e-14	X	putative methyl-accepting chemotaxis protein
PA14_26300	-1.2292	1.20117e-15	1.8034e-14	X	hypothetical protein
PA14_71650	-1.20383	1.44421e-15	2.16237e-14	aspA	aspartate ammonia-lyase
PA14_01440	-1.22725	1.45602e-15	2.17408e-14	X	putative 2-hydroxychromene-2-carboxylate isomerase
PA14_71990	-1.04998	1.48541e-15	2.21192e-14	gmd	GDP-D-mannose dehydratase
PA14_19530	1.96862	1.51704e-15	2.25289e-14	ssuE	putative NADH-dependent FMN reductase
PA14_09270	1.18492	1.60548e-15	2.37777e-14	pchE	pyochelin synthetase
PA14_50530	-1.27271	1.7677e-15	2.6039e-14	braD	branched-chain amino acid transport protein BraD
PA14_05750	-1.19712	1.96786e-15	2.8755e-14	gltX	putative glutamate synthase beta subunit
PA14_07870	-1.55756	2.51185e-15	3.62749e-14	X	putative binding protein component of ABC transporter
PA14_11790	-1.49489	2.51568e-15	3.62749e-14	X	putative amino acid transporter
PA14_02180	-1.01021	3.87821e-15	5.54827e-14	cheB	glutamate methylesterase
PA14_20940	-1.33189	4.06363e-15	5.78326e-14	X	putative acyl carrier protein
PA14_61020	1.75413	4.41727e-15	6.25398e-14	ankB	ankyrin-like protein
PA14_46860	-1.08972	4.76074e-15	6.72285e-14	X	putative lysine decarboxylase
PA14_32230	-1.90059	6.06133e-15	8.50008e-14	catC	muconolactone delta-isomerase
PA14_33260	1.58446	6.84416e-15	9.54166e-14	pvdS	sigma factor PvdS
PA14_38440	-1.5194	1.13287e-14	1.55556e-13	gnyD	Citronelloyl-CoA dehydrogenase, GnyD
PA14_44240	-1.29613	1.21614e-14	1.66572e-13	X	putative glutamine synthetase
PA14_13660	1.13694	1.38159e-14	1.88759e-13	X	putative protein phosphatase
PA14_34100	-1.02472	1.4176e-14	1.93197e-13	X	hypothetical protein
PA14_37630	-1.3068	1.62022e-14	2.19715e-13	X	putative amino acid permease
PA14_58410	-1.57099	1.70236e-14	2.30283e-13	X	putative outer membrane porin
PA14_09240	1.17082	1.73084e-14	2.33556e-13	pchD	pyochelin biosynthesis protein PchD
PA14_33580	1.59822	2.45201e-14	3.28437e-13	X	conserved hypothetical protein
PA14_31510	-2.04568	3.14177e-14	4.18775e-13	X	putative short-chain dehydrogenase
PA14_01470	-1.07978	3.46222e-14	4.60366e-13	X	putative transcriptional regulator
PA14_33590	1.30216	3.5196e-14	4.66859e-13	X	conserved hypothetical protein
PA14_39980	-1.18207	1.27579e-13	1.66799e-12	qscR	probable transcriptional regulator
PA14_67560	1.09149	1.46405e-13	1.89597e-12	typA	GTP-binding protein TypA/BipA
PA14_34010	-1.06496	1.51386e-13	1.95585e-12	X	conserved hypothetical protein
PA14_40010	-1.09366	1.6635e-13	2.13907e-12	X	hypothetical protein
PA14_09320	1.20569	2.04175e-13	2.60705e-12	pchI	putative ATP-binding component of ABC transporter
PA14_22490	1.13242	2.2738e-13	2.88314e-12	acpD	acyl carrier protein phosphodiesterase
PA14_23000	-1.59996	3.14742e-13	3.94511e-12	gltG	putative permease of ABC sugar transporter
PA14_18670	-1.02431	3.6057e-13	4.50919e-12	bfrB	bacterioferritin
PA14_34000	-1.19794	3.76412e-13	4.69655e-12	X	conserved hypothetical protein
PA14_57720	1.275	8.10963e-13	9.93702e-12	cysD	ATP sulfurylase small subunit
PA14_43370	-2.06481	8.54577e-13	1.04247e-11	kdpC	potassium-transporting ATPase, C chain
PA14_33540	1.57732	1.14328e-12	1.38231e-11	X	putative permease of ABC transporter
PA14_27520	-1.09634	1.32926e-12	1.60279e-11	gpo	putative glutathione peroxidase
PA14_71100	1.92146	1.33151e-12	1.60279e-11	yeiH	putative membrane protein
PA14_58120	1.11679	2.11744e-12	2.51016e-11	mreD	rod shape-determining protein MreD
PA14_37270	-1.39731	2.72138e-12	3.19149e-11	X	putative lactam utilization protein
PA14_68290	-1.54823	3.17127e-12	3.70321e-11	X	probable C4-dicarboxylate transporter
PA14_38470	-1.36569	3.29992e-12	3.84522e-11	gnyH	putative enoyl-CoA hydratase
PA14_68090	-1.24371	3.73526e-12	4.33244e-11	X	putative amino acid ABC transporter, permease protein
PA14_54690	-1.09721	4.1505e-12	4.77527e-11	ywnB	conserved hypothetical protein
PA14_13130	-2.21432	4.36378e-12	5.01009e-11	X	hypothetical protein
PA14_37250	-1.01652	4.61656e-12	5.26711e-11	X	putative major facilitator family transporter
PA14_05840	-1.16248	8.1029e-12	9.09289e-11	gcdH	glutaryl-CoA dehydrogenase
PA14_27370	1.07415	9.58915e-12	1.07387e-10	deaD	putative ATP-dependent RNA helicase, DEAD box family
PA14_64690	1.09733	9.90168e-12	1.1066e-10	X	putative transmembrane sensor
PA14_67400	1.0892	1.13201e-11	1.25485e-10	X	putative ABC transporter, periplasmic substrate-binding protein
PA14_68260	-1.2264	1.67076e-11	1.81525e-10	X	probable c4-dicarboxylate-binding protein
PA14_33810	1.29284	1.90808e-11	2.05674e-10	pvdA	L-ornithine N5-oxygenase
PA14_01350	-1.90031	2.07913e-11	2.2367e-10	X	conserved hypothetical protein
PA14_31470	-1.53953	2.22897e-11	2.39319e-10	X	putative acyl-CoA synthetases (AMP-forming)
PA14_01340	-1.27298	2.28921e-11	2.45305e-10	X	conserved hypothetical protein
PA14_13460	1.25057	2.31806e-11	2.4791e-10	fecI	putative RNA polymerase sigma-70 factor, ECF subfa
PA14_72060	-1.60612	2.71912e-11	2.88543e-10	X	conserved hypothetical protein
PA14_44760	-1.09004	2.86045e-11	3.01783e-10	X	putative xanthine dehydrogenase accessory factor X
PA14_02450	-1.0271	2.93939e-11	3.09514e-10	X	putative NAD(P) transhydrogenase, subunit alpha part 1
PA14_02200	-1.08929	3.26692e-11	3.43341e-10	cheR	putative chemotaxis protein methyltransferase
PA14_34350	1.25498	4.1871e-11	4.35857e-10	mtlY	xylulose kinase
PA14_37260	-1.36291	4.47768e-11	4.63456e-10	opdO	putative outer membrane porin
PA14_30550	1.13404	5.11285e-11	5.2621e-10	ssuA	putative periplasmic aliphatic sulfonate-binding protein
PA14_53070	-1.18946	5.16752e-11	5.30836e-10	hpd	4-hydroxyphenylpyruvate dioxygenase
PA14_13000	1.11051	5.70692e-11	5.8405e-10	X	probable transcriptional regulator
PA14_18610	1.01421	8.43842e-11	8.46164e-10	argF	ornithine carbamoyltransferase, anabolic
PA14_33560	1.02418	8.84241e-11	8.81821e-10	X	putative adhesion protein
PA14_17700	1.28342	9.6452e-11	9.56642e-10	rpmE	putative ribosomal protein, L31P family
PA14_39560	-1.0091	1.23884e-10	1.21114e-09	X	putative chemotaxis transducer
PA14_19540	1.60933	1.92669e-10	1.8505e-09	ssuA	putative ABC-type transporter periplasmic sulfonate-binding protein
PA14_33600	1.00034	2.00108e-10	1.91522e-09	X	putative iron-regulated membrane protein
PA14_38460	-1.32956	2.02747e-10	1.93709e-09	gnyB	acyl-CoA carboxyltransferase beta chain
PA14_03030	1.43067	2.15863e-10	2.05521e-09	aroQ2	3-dehydroquinate dehydratase
PA14_73110	-1.12704	2.26198e-10	2.14986e-09	X	putative transport protein
PA14_09790	1.19883	2.53626e-10	2.39804e-09	X	putative transcriptional regulator
PA14_34390	1.5564	3.05857e-10	2.86708e-09	mtlG	putative binding-protein-dependent maltose/mannitol transport protein
PA14_26850	1.01149	3.79457e-10	3.52627e-09	X	putative membrane protein
PA14_68280	-1.44441	4.9951e-10	4.56492e-09	X	probable dicarboxylate transporter
PA14_31500	-1.52411	5.21166e-10	4.73906e-09	X	putative acyl-coenzyme A synthetases/AMP-(fatty) acid ligases
PA14_09230	1.11682	6.86616e-10	6.17164e-09	pchC	pyochelin biosynthetic protein PchC
PA14_52840	-1.24242	8.32899e-10	7.39232e-09	dctP	probable C4-dicarboxylate-binding periplasmic protein
PA14_37760	-1.09662	1.01466e-09	8.90067e-09	X	putative MFS transporter
PA14_33730	1.11065	1.38883e-09	1.20859e-08	X	putative dipeptidase precursor
PA14_02530	1.2299	2.28684e-09	1.93162e-08	X	putative esterase
PA14_22990	-1.68883	2.59682e-09	2.17997e-08	gltF	putative permease of ABC sugar transporter
PA14_36220	1.3042	2.67336e-09	2.23735e-08	gltJ	putative amino acid permease
PA14_13320	1.15461	2.86888e-09	2.39e-08	X	Putative lipid carrier protein
PA14_00650	-1.0664	4.66953e-09	3.7862e-08	X	conserved hypothetical protein
PA14_34020	-1.35672	4.86983e-09	3.94276e-08	X	conserved hypothetical protein
PA14_33000	-1.22241	5.62114e-09	4.49995e-08	gcvP2	glycine cleavage system protein P2
PA14_39810	1.0567	6.61861e-09	5.24974e-08	X	putative transmembrane sensor
PA14_38140	-1.07164	7.71228e-09	6.047e-08	X	putative glutamine synthetase
PA14_33720	1.04662	8.03152e-09	6.27032e-08	pvdN	PvdN
PA14_01310	-1.30143	1.415e-08	1.07552e-07	coxG	putative cytochrome c oxidase assembly protein
PA14_34150	1.48568	1.50363e-08	1.13656e-07	sfnR	putative sigma54-dependent transcriptional regulator
PA14_33250	1.14535	1.62072e-08	1.21833e-07	X	hypothetical protein
PA14_13010	1.19473	1.80379e-08	1.34118e-07	X	conserved hypothetical protein
PA14_34410	1.6621	3.24708e-08	2.32878e-07	mtlF	putative binding-protein-dependent maltose/mannitol transport protein
PA14_12260	-1.06733	3.63478e-08	2.58984e-07	X	conserved hypothetical protein
PA14_03700	1.23087	3.89467e-08	2.7642e-07	sbp	sulfate-binding protein precursor
PA14_38130	-1.09903	6.15701e-08	4.27548e-07	ycjJ	putative lysine-specific permease
PA14_09290	1.00153	7.07161e-08	4.86118e-07	pchG	pyochelin biosynthetic protein PchG
PA14_61790	1.01193	9.7558e-08	6.53383e-07	pth	peptidyl-tRNA hydrolase
PA14_19500	1.26146	1.07388e-07	7.13093e-07	ssuA	putative sulfonate binding protein
PA14_63940	1.21331	1.07666e-07	7.13207e-07	X	conserved hypothetical protein
PA14_33060	1.05051	1.26111e-07	8.25386e-07	X	hypothetical protein
PA14_33570	1.00062	1.40292e-07	9.12732e-07	X	conserved hypothetical protein
PA14_38270	-1.00266	1.51644e-07	9.8191e-07	X	hypothetical protein
PA14_53890	1.01225	1.70612e-07	1.09952e-06	X	hypothetical protein
PA14_19590	1.51031	2.14461e-07	1.36441e-06	ssuF	putative molybdopterin-binding protein
PA14_24790	-1.27175	2.53384e-07	1.59533e-06	opdQ	putative outer membrane porin
PA14_03710	1.23471	2.7712e-07	1.73478e-06	X	conserved hypothetical protein
PA14_03680	1.09818	3.55038e-07	2.20237e-06	cysT	sulfate transport protein CysT
PA14_73100	-1.54943	5.66388e-07	3.40518e-06	X	conserved hypothetical protein
PA14_37990	1.12507	5.85431e-07	3.50425e-06	X	putative sigma-70 factor, ECF subfamily
PA14_19570	1.36646	8.17771e-07	4.81106e-06	ssuC	putative aliphatic sulfonates transport permease protein
PA14_12920	1.36527	8.92219e-07	5.22053e-06	X	probable ABC-type taurine transporter, periplasmic component
PA14_19560	1.39042	1.02193e-06	5.94134e-06	ssuD	putative sulfonate monooxygenase
PA14_10160	1.06656	1.50889e-06	8.59864e-06	fepD	ferric enterobactin transport protein FepD
PA14_19490	1.25594	1.62571e-06	9.21627e-06	lsfA	putative thiol-specific antioxidant protein
PA14_09810	1.33909	1.71538e-06	9.65456e-06	X	conserved hypothetical protein
PA14_35060	1.08334	1.82532e-06	1.02102e-05	X	conserved hypothetical protein
PA14_27100	-1.10051	2.28363e-06	1.26444e-05	lipA	lactonizing lipase precursor
PA14_67380	1.2203	3.56108e-06	1.91172e-05	X	putative fatty acid desaturase
PA14_34730	1.06719	4.21139e-06	2.23666e-05	X	putative transcriptional regulator, XRE family
PA14_19580	1.21872	4.73293e-06	2.49666e-05	ssuB	putative aliphatic sulfonate transport ATP-binding protein
PA14_32985	-1.01498	7.16169e-06	3.6681e-05	gcvH2	glycine cleavage system protein H2
PA14_34750	1.28584	8.40165e-06	4.24746e-05	tauD	putative taurine catabolism dioxygenase
PA14_47530	-1.06854	8.72287e-06	4.39764e-05	X	conserved hypothetical protein
PA14_53050	-1.12683	1.00826e-05	5.00923e-05	aroP2	aromatic amino acid transport protein AroP2
PA14_36200	1.10947	1.52333e-05	7.36072e-05	X	putative binding protein component of ABC transporter
PA14_12940	1.17986	1.65511e-05	7.94374e-05	X	probable ATP-binding component of ABC taurine tran
PA14_12970	1.1672	2.50572e-05	0.000116147	tauD	TauD
PA14_11230	-1.02486	2.84822e-05	0.000130583	X	conserved hypothetical protein
PA14_34770	1.09228	6.77391e-05	0.000289894	X	putative ABC transporter, periplasmic binding protein
PA14_34780	1.16157	9.77477e-05	0.000403163	X	putative ABC transporter ATP-binding component
PA14_71110	1.4326	0.00011578	0.000469042	X	putative esterase/lipase
PA14_64700	1.00019	0.000141427	0.00056007	X	putative sigma-70 factor, ECF subfamily
PA14_12960	1.03675	0.000178751	0.000694296	X	probable permease of ABC taurine transporter
PA14_09350	1.13017	0.000235579	0.000894675	fptB	conserved hypothetical protein
PA14_55520	-1.35788	0.000343934	0.00125312	hxcU	probable type II secretion system protein
PA14_52960	-1.04991	0.00044349	0.00156684	X	hypothetical protein
PA14_27830	1.10929	0.000511762	0.00178366	X	hypothetical protein
PA14_56770	1.30527	0.000531895	0.00184442	X	putative permease
PA14_53870	1.04734	0.00116755	0.00372703	X	hypothetical protein
PA14_15880	-1.11117	0.00180496	0.005493	X	conserved hypothetical protein
PA14_63780	-1.52864	0.0018092	0.00550211	X	conserved hypothetical protein
PA14_63800	-1.14401	0.00187371	0.00568562	mgtA	Mg(2+) transport ATPase, P-type 2
PA14_56750	1.28581	0.00399851	0.0111262	X	conserved hypothetical protein
PA14_27220	-1.69208	0.012974	0.0310977	ohr	organic hydroperoxide resistance protein

## Sheet: Table S4
GO category	Number DEG in Category	Term	Ontology
GO:0055114	60	oxidation-reduction process	BP	All categories (BP, CC, MF)
GO:0003824	51	catalytic activity	MF
GO:0016020	46	membrane	CC
GO:0055085	45	transmembrane transport	BP
GO:0016021	42	integral component of membrane	CC
GO:0016491	36	oxidoreductase activity	MF
GO:0022857	27	transmembrane transporter activity	MF
GO:0003677	23	DNA binding	MF
GO:0005524	20	ATP binding	MF
GO:0006355	18	regulation of transcription, DNA-templated	BP
GO:0043190	11	ATP-binding cassette (ABC) transporter complex	CC
GO:0016887	10	ATPase activity	MF
GO:0050660	10	flavin adenine dinucleotide binding	MF
GO:0005515	9	protein binding	MF
GO:0006508	9	proteolysis	BP
GO:0007165	9	signal transduction	BP
GO:0016620	9	oxidoreductase activity, acting on the aldehyde or oxo group of donors, NAD or NADP as acceptor	MF
GO:0009058	7	biosynthetic process	BP
GO:0071705	7	nitrogen compound transport	BP
GO:0006935	7	chemotaxis	BP
GO:0003700	6	DNA-binding transcription factor activity	MF
GO:0005737	6	cytoplasm	CC
GO:0005975	6	carbohydrate metabolic process	BP
GO:0006520	6	cellular amino acid metabolic process	BP
GO:0006865	6	amino acid transport	BP
GO:0009279	6	cell outer membrane	CC
GO:0010181	6	FMN binding	MF
GO:0016627	6	oxidoreductase activity, acting on the CH-CH group of donors	MF
GO:0020037	6	heme binding	MF
GO:0042626	6	ATPase activity, coupled to transmembrane movement of substances	MF
GO:0002047	5	phenazine biosynthetic process	BP
GO:0003995	5	acyl-CoA dehydrogenase activity	MF
GO:0005507	5	copper ion binding	MF
GO:0005887	5	integral component of plasma membrane	CC
GO:0006352	5	DNA-templated transcription, initiation	BP
GO:0015891	5	siderophore transport	BP
GO:0016310	5	phosphorylation	BP
GO:0016772	5	transferase activity, transferring phosphorus-containing groups	MF
GO:0016987	5	sigma factor activity	MF
GO:0030288	5	outer membrane-bounded periplasmic space	CC
GO:0046872	5	metal ion binding	MF
GO:0009432	5	SOS response	BP
GO:0000155	4	phosphorelay sensor kinase activity	MF
GO:0000160	4	phosphorelay signal transduction system	BP
GO:0004222	4	metalloendopeptidase activity	MF
GO:0005506	4	iron ion binding	MF
GO:0009055	4	electron transfer activity	MF
GO:0015344	4	siderophore uptake transmembrane transporter activity	MF
GO:0015562	4	efflux transmembrane transporter activity	MF
GO:0016746	4	transferase activity, transferring acyl groups	MF
GO:0016787	4	hydrolase activity	MF
GO:0016788	4	hydrolase activity, acting on ester bonds	MF
GO:0016829	4	lyase activity	MF
GO:0017000	4	antibiotic biosynthetic process	BP
GO:0019867	4	outer membrane	CC
GO:0030170	4	pyridoxal phosphate binding	MF
GO:0031177	4	phosphopantetheine binding	MF
GO:0038023	4	signaling receptor activity	MF
GO:0042597	4	periplasmic space	CC
GO:0050661	4	NADP binding	MF
GO:0071949	4	FAD binding	MF
GO:0003676	3	nucleic acid binding	MF
GO:0004491	3	methylmalonate-semialdehyde dehydrogenase (acylating) activity	MF
GO:0004553	3	hydrolase activity, hydrolyzing O-glycosyl compounds	MF
GO:0005525	3	GTP binding	MF
GO:0006281	3	DNA repair	BP
GO:0006813	3	potassium ion transport	BP
GO:0008300	3	isoprenoid catabolic process	BP
GO:0008410	3	CoA-transferase activity	MF
GO:0008556	3	potassium-transporting ATPase activity	MF
GO:0009072	3	aromatic amino acid family metabolic process	BP
GO:0009405	3	pathogenesis	BP
GO:0016614	3	oxidoreductase activity, acting on CH-OH group of donors	MF
GO:0016638	3	oxidoreductase activity, acting on the CH-NH2 group of donors	MF
GO:0016705	3	oxidoreductase activity, acting on paired donors, with incorporation or reduction of molecular oxygen	MF
GO:0016773	3	phosphotransferase activity, alcohol group as acceptor	MF
GO:0016810	3	hydrolase activity, acting on carbon-nitrogen (but not peptide) bonds	MF
GO:0019483	3	beta-alanine biosynthetic process	BP
GO:0019629	3	propionate catabolic process, 2-methylcitrate cycle	BP
GO:0030001	3	metal ion transport	BP
GO:0042938	3	dipeptide transport	BP
GO:0048037	3	cofactor binding	MF
GO:0051287	3	NAD binding	MF
GO:0000166	2	nucleotide binding	MF
GO:0003849	2	3-deoxy-7-phosphoheptulonate synthase activity	MF
GO:0003924	2	GTPase activity	MF
GO:0004066	2	asparagine synthase (glutamine-hydrolyzing) activity	MF
GO:0004129	2	cytochrome-c oxidase activity	MF
GO:0004252	2	serine-type endopeptidase activity	MF
GO:0004733	2	pyridoxamine-phosphate oxidase activity	MF
GO:0004888	2	transmembrane signaling receptor activity	MF
GO:0005886	2	plasma membrane	CC
GO:0006006	2	glucose metabolic process	BP
GO:0006099	2	tricarboxylic acid cycle	BP
GO:0006260	2	DNA replication	BP
GO:0006529	2	asparagine biosynthetic process	BP
GO:0006629	2	lipid metabolic process	BP
GO:0006725	2	cellular aromatic compound metabolic process	BP
GO:0006807	2	nitrogen compound metabolic process	BP
GO:0006826	2	iron ion transport	BP
GO:0006979	2	response to oxidative stress	BP
GO:0008134	2	transcription factor binding	MF
GO:0008270	2	zinc ion binding	MF
GO:0008272	2	sulfate transport	BP
GO:0008483	2	transaminase activity	MF
GO:0008610	2	lipid biosynthetic process	BP
GO:0008615	2	pyridoxine biosynthetic process	BP
GO:0008908	2	isochorismatase activity	MF
GO:0009060	2	aerobic respiration	BP
GO:0009073	2	aromatic amino acid family biosynthetic process	BP
GO:0009401	2	phosphoenolpyruvate-dependent sugar phosphotransferase system	BP
GO:0015419	2	ATPase-coupled sulfate transmembrane transporter activity	MF
GO:0015734	2	taurine transport	BP
GO:0016624	2	oxidoreductase activity, acting on the aldehyde or oxo group of donors, disulfide as acceptor	MF
GO:0016747	2	transferase activity, transferring acyl groups other than amino-acyl groups	MF
GO:0019285	2	glycine betaine biosynthetic process from choline	BP
GO:0030246	2	carbohydrate binding	MF
GO:0042277	2	peptide binding	MF
GO:0042619	2	poly-hydroxybutyrate biosynthetic process	BP
GO:0045454	2	cell redox homeostasis	BP
GO:0045892	2	negative regulation of transcription, DNA-templated	BP
GO:0071236	2	cellular response to antibiotic	BP
GO:0000027	1	ribosomal large subunit assembly	BP
GO:0000103	1	sulfate assimilation	BP
GO:0000156	1	phosphorelay response regulator activity	MF
GO:0003333	1	amino acid transmembrane transport	BP
GO:0003678	1	DNA helicase activity	MF
GO:0003697	1	single-stranded DNA binding	MF
GO:0003723	1	RNA binding	MF
GO:0003724	1	RNA helicase activity	MF
GO:0003735	1	structural constituent of ribosome	MF
GO:0003855	1	3-dehydroquinate dehydratase activity	MF
GO:0003857	1	3-hydroxyacyl-CoA dehydrogenase activity	MF
GO:0003858	1	3-hydroxybutyrate dehydrogenase activity	MF
GO:0003860	1	3-hydroxyisobutyryl-CoA hydrolase activity	MF
GO:0003868	1	4-hydroxyphenylpyruvate dioxygenase activity	MF
GO:0003887	1	DNA-directed DNA polymerase activity	MF
GO:0004020	1	adenylylsulfate kinase activity	MF
GO:0004045	1	aminoacyl-tRNA hydrolase activity	MF
GO:0004067	1	asparaginase activity	MF
GO:0004096	1	catalase activity	MF
GO:0004148	1	dihydrolipoyl dehydrogenase activity	MF
GO:0004175	1	endopeptidase activity	MF
GO:0004177	1	aminopeptidase activity	MF
GO:0004315	1	3-oxoacyl-[acyl-carrier-protein] synthase activity	MF
GO:0004334	1	fumarylacetoacetase activity	MF
GO:0004340	1	glucokinase activity	MF
GO:0004345	1	glucose-6-phosphate dehydrogenase activity	MF
GO:0004356	1	glutamate-ammonia ligase activity	MF
GO:0004375	1	glycine dehydrogenase (decarboxylating) activity	MF
GO:0004386	1	helicase activity	MF
GO:0004411	1	homogentisate 1,2-dioxygenase activity	MF
GO:0004419	1	hydroxymethylglutaryl-CoA lyase activity	MF
GO:0004451	1	isocitrate lyase activity	MF
GO:0004456	1	phosphogluconate dehydratase activity	MF
GO:0004485	1	methylcrotonoyl-CoA carboxylase activity	MF
GO:0004518	1	nuclease activity	MF
GO:0004585	1	ornithine carbamoyltransferase activity	MF
GO:0004602	1	glutathione peroxidase activity	MF
GO:0004672	1	protein kinase activity	MF
GO:0004781	1	sulfate adenylyltransferase (ATP) activity	MF
GO:0004803	1	transposase activity	MF
GO:0004826	1	phenylalanine-tRNA ligase activity	MF
GO:0004856	1	xylulokinase activity	MF
GO:0005298	1	proline:sodium symporter activity	MF
GO:0005351	1	carbohydrate:proton symporter activity	MF
GO:0005509	1	calcium ion binding	MF
GO:0005536	1	glucose binding	MF
GO:0005576	1	extracellular region	CC
GO:0005615	1	extracellular space	CC
GO:0005840	1	ribosome	CC
GO:0005997	1	xylulose metabolic process	BP
GO:0006096	1	glycolytic process	BP
GO:0006098	1	pentose-phosphate shunt	BP
GO:0006139	1	nucleobase-containing compound metabolic process	BP
GO:0006259	1	DNA metabolic process	BP
GO:0006282	1	regulation of DNA repair	BP
GO:0006310	1	DNA recombination	BP
GO:0006313	1	transposition, DNA-mediated	BP
GO:0006396	1	RNA processing	BP
GO:0006412	1	translation	BP
GO:0006522	1	alanine metabolic process	BP
GO:0006525	1	arginine metabolic process	BP
GO:0006527	1	arginine catabolic process	BP
GO:0006528	1	asparagine metabolic process	BP
GO:0006531	1	aspartate metabolic process	BP
GO:0006537	1	glutamate biosynthetic process	BP
GO:0006542	1	glutamine biosynthetic process	BP
GO:0006544	1	glycine metabolic process	BP
GO:0006546	1	glycine catabolic process	BP
GO:0006554	1	lysine catabolic process	BP
GO:0006559	1	L-phenylalanine catabolic process	BP
GO:0006569	1	tryptophan catabolic process	BP
GO:0006570	1	tyrosine metabolic process	BP
GO:0006572	1	tyrosine catabolic process	BP
GO:0006591	1	ornithine metabolic process	BP
GO:0006631	1	fatty acid metabolic process	BP
GO:0006633	1	fatty acid biosynthetic process	BP
GO:0006729	1	tetrahydrobiopterin biosynthetic process	BP
GO:0006751	1	glutathione catabolic process	BP
GO:0006790	1	sulfur compound metabolic process	BP
GO:0006812	1	cation transport	BP
GO:0006814	1	sodium ion transport	BP
GO:0006820	1	anion transport	BP
GO:0006878	1	cellular copper ion homeostasis	BP
GO:0006928	1	movement of cell or subcellular component	BP
GO:0007155	1	cell adhesion	BP
GO:0007157	1	heterophilic cell-cell adhesion via plasma membrane cell adhesion molecules	BP
GO:0008094	1	DNA-dependent ATPase activity	MF
GO:0008124	1	4-alpha-hydroxytetrahydrobiopterin dehydratase activity	MF
GO:0008168	1	methyltransferase activity	MF
GO:0008171	1	O-methyltransferase activity	MF
GO:0008199	1	ferric iron binding	MF
GO:0008233	1	peptidase activity	MF
GO:0008236	1	serine-type peptidase activity	MF
GO:0008237	1	metallopeptidase activity	MF
GO:0008360	1	regulation of cell shape	BP
GO:0008408	1	3'-5' exonuclease activity	MF
GO:0008442	1	3-hydroxyisobutyrate dehydrogenase activity	MF
GO:0008446	1	GDP-mannose 4,6-dehydratase activity	MF
GO:0008452	1	RNA ligase activity	MF
GO:0008470	1	isovaleryl-CoA dehydrogenase activity	MF
GO:0008509	1	anion transmembrane transporter activity	MF
GO:0008521	1	acetyl-CoA transmembrane transporter activity	MF
GO:0008643	1	carbohydrate transport	BP
GO:0008662	1	1-phosphofructokinase activity	MF
GO:0008718	1	D-amino-acid dehydrogenase activity	MF
GO:0008726	1	alkanesulfonate monooxygenase activity	MF
GO:0008745	1	N-acetylmuramoyl-L-alanine amidase activity	MF
GO:0008750	1	NAD(P)+ transhydrogenase (AB-specific) activity	MF
GO:0008752	1	FMN reductase activity	MF
GO:0008757	1	S-adenosylmethionine-dependent methyltransferase activity	MF
GO:0008784	1	alanine racemase activity	MF
GO:0008791	1	arginine N-succinyltransferase activity	MF
GO:0008797	1	aspartate ammonia-lyase activity	MF
GO:0008802	1	betaine-aldehyde dehydrogenase activity	MF
GO:0008812	1	choline dehydrogenase activity	MF
GO:0008851	1	ethanolamine ammonia-lyase activity	MF
GO:0008891	1	glycolate oxidase activity	MF
GO:0008982	1	protein-N(PI)-phosphohistidine-sugar phosphotransferase activity	MF
GO:0008984	1	protein-glutamate methylesterase activity	MF
GO:0008998	1	ribonucleoside-triphosphate reductase activity	MF
GO:0009063	1	cellular amino acid catabolic process	BP
GO:0009253	1	peptidoglycan catabolic process	BP
GO:0009255	1	Entner-Doudoroff pathway through 6-phosphogluconate	BP
GO:0009306	1	protein secretion	BP
GO:0009339	1	glycolate oxidase complex	CC
GO:0009435	1	NAD biosynthetic process	BP
GO:0009712	1	catechol-containing compound metabolic process	BP
GO:0009970	1	cellular response to sulfate starvation	BP
GO:0010133	1	proline catabolic process to glutamate	BP
GO:0015035	1	protein disulfide oxidoreductase activity	MF
GO:0015093	1	ferrous iron transmembrane transporter activity	MF
GO:0015128	1	gluconate transmembrane transporter activity	MF
GO:0015129	1	lactate transmembrane transporter activity	MF
GO:0015185	1	gamma-aminobutyric acid transmembrane transporter activity	MF
GO:0015193	1	L-proline transmembrane transporter activity	MF
GO:0015232	1	heme transporter activity	MF
GO:0015288	1	porin activity	MF
GO:0015343	1	siderophore transmembrane transporter activity	MF
GO:0015411	1	taurine-transporting ATPase activity	MF
GO:0015424	1	amino acid-transporting ATPase activity	MF
GO:0015689	1	molybdate ion transport	BP
GO:0015727	1	lactate transport	BP
GO:0015740	1	C4-dicarboxylate transport	BP
GO:0015812	1	gamma-aminobutyric acid transport	BP
GO:0015824	1	proline transport	BP
GO:0015886	1	heme transport	BP
GO:0015930	1	glutamate synthase activity	MF
GO:0015990	1	electron transport coupled proton transport	BP
GO:0016209	1	antioxidant activity	MF
GO:0016298	1	lipase activity	MF
GO:0016301	1	kinase activity	MF
GO:0016597	1	amino acid binding	MF
GO:0016616	1	oxidoreductase activity, acting on the CH-OH group of donors, NAD or NADP as acceptor	MF
GO:0016639	1	oxidoreductase activity, acting on the CH-NH2 group of donors, NAD or NADP as acceptor	MF
GO:0016661	1	oxidoreductase activity, acting on other nitrogenous compounds as donors	MF
GO:0016668	1	oxidoreductase activity, acting on a sulfur group of donors, NAD(P) as acceptor	MF
GO:0016701	1	oxidoreductase activity, acting on single donors with incorporation of molecular oxygen	MF
GO:0016702	1	oxidoreductase activity, acting on single donors with incorporation of molecular oxygen, incorporation of two atoms of oxygen	MF
GO:0016706	1	oxidoreductase activity, acting on paired donors, with incorporation or reduction of molecular oxygen, 2-oxoglutarate as one donor, and incorporation of one atom each of oxygen into both donors	MF
GO:0016743	1	carboxyl- or carbamoyltransferase activity	MF
GO:0016805	1	dipeptidase activity	MF
GO:0016813	1	hydrolase activity, acting on carbon-nitrogen (but not peptide) bonds, in linear amidines	MF
GO:0016818	1	hydrolase activity, acting on acid anhydrides, in phosphorus-containing anhydrides	MF
GO:0016831	1	carboxy-lyase activity	MF
GO:0016853	1	isomerase activity	MF
GO:0016874	1	ligase activity	MF
GO:0017057	1	6-phosphogluconolactonase activity	MF
GO:0018576	1	catechol 1,2-dioxygenase activity	MF
GO:0018849	1	muconate cycloisomerase activity	MF
GO:0018850	1	chloromuconate cycloisomerase activity	MF
GO:0019419	1	sulfate reduction	BP
GO:0019441	1	tryptophan catabolic process to kynurenine	BP
GO:0019478	1	D-amino acid catabolic process	BP
GO:0019594	1	mannitol metabolic process	BP
GO:0019614	1	catechol-containing compound catabolic process	BP
GO:0019673	1	GDP-mannose metabolic process	BP
GO:0019679	1	propionate metabolic process, methylcitrate cycle	BP
GO:0019752	1	carboxylic acid metabolic process	BP
GO:0019829	1	cation-transporting ATPase activity	MF
GO:0019836	1	hemolysis by symbiont of host erythrocytes	BP
GO:0022877	1	protein-N(PI)-phosphohistidine-fructose phosphotransferase system transporter activity	MF
GO:0030145	1	manganese ion binding	MF
GO:0030151	1	molybdenum ion binding	MF
GO:0030254	1	protein secretion by the type III secretion system	BP
GO:0030410	1	nicotianamine synthase activity	MF
GO:0030418	1	nicotianamine biosynthetic process	BP
GO:0030429	1	kynureninase activity	MF
GO:0030798	1	trans-aconitate 2-methyltransferase activity	MF
GO:0031402	1	sodium ion binding	MF
GO:0031418	1	L-ascorbic acid binding	MF
GO:0031460	1	glycine betaine transport	BP
GO:0031992	1	energy transducer activity	MF
GO:0033212	1	iron assimilation	BP
GO:0035429	1	gluconate transmembrane transport	BP
GO:0036374	1	glutathione hydrolase activity	MF
GO:0036440	1	citrate synthase activity	MF
GO:0042542	1	response to hydrogen peroxide	BP
GO:0042710	1	biofilm formation	BP
GO:0042864	1	pyochelin biosynthetic process	BP
GO:0042908	1	xenobiotic transport	BP
GO:0043107	1	type IV pilus-dependent motility	BP
GO:0043709	1	cell adhesion involved in single-species biofilm formation	BP
GO:0044010	1	single-species biofilm formation	BP
GO:0045239	1	tricarboxylic acid cycle enzyme complex	CC
GO:0045277	1	respiratory chain complex IV	CC
GO:0045278	1	plasma membrane respiratory chain complex IV	CC
GO:0046306	1	alkanesulfonate catabolic process	BP
GO:0046421	1	methylisocitrate lyase activity	MF
GO:0046912	1	transferase activity, transferring acyl groups, acyl groups converted into alkyl on transfer	MF
GO:0046914	1	transition metal ion binding	MF
GO:0047547	1	2-methylcitrate dehydratase activity	MF
GO:0050662	1	coenzyme binding	MF
GO:0050714	1	positive regulation of protein secretion	BP
GO:0051051	1	negative regulation of transport	BP
GO:0051156	1	glucose 6-phosphate metabolic process	BP
GO:0051536	1	iron-sulfur cluster binding	MF
GO:0051537	1	2 iron, 2 sulfur cluster binding	MF
GO:0051542	1	elastin biosynthetic process	BP
GO:0051782	1	negative regulation of cell division	BP
GO:0051920	1	peroxiredoxin activity	MF
GO:0060309	1	elastin catabolic process	BP
GO:0070417	1	cellular response to cold	BP
GO:0071555	1	cell wall organization	BP
GO:0071978	1	bacterial-type flagellum-dependent swarming motility	BP
GO:0098706	1	ferric iron import across cell outer membrane	BP
GO:0098786	1	biofilm matrix disassembly	BP
GO:1900190	1	regulation of single-species biofilm formation	BP
GO:1900232	1	negative regulation of single-species biofilm formation on inanimate substrate	BP
GO:1901681	1	sulfur compound binding	MF
GO:1902021	1	regulation of bacterial-type flagellum-dependent cell motility	BP

## Sheet: Table S5
GO category	Number DEG in Category	Term	Ontology
GO:0055114	60	oxidation-reduction process	BP	Biological Process category
GO:0055085	45	transmembrane transport	BP
GO:0006355	18	regulation of transcription, DNA-templated	BP
GO:0006508	9	proteolysis	BP
GO:0007165	9	signal transduction	BP
GO:0009058	7	biosynthetic process	BP
GO:0071705	7	nitrogen compound transport	BP
GO:0006935	7	chemotaxis	BP
GO:0005975	6	carbohydrate metabolic process	BP
GO:0006520	6	cellular amino acid metabolic process	BP
GO:0006865	6	amino acid transport	BP
GO:0002047	5	phenazine biosynthetic process	BP
GO:0006352	5	DNA-templated transcription, initiation	BP
GO:0015891	5	siderophore transport	BP
GO:0016310	5	phosphorylation	BP
GO:0009432	5	SOS response	BP
GO:0000160	4	phosphorelay signal transduction system	BP
GO:0017000	4	antibiotic biosynthetic process	BP
GO:0006281	3	DNA repair	BP
GO:0006813	3	potassium ion transport	BP
GO:0008300	3	isoprenoid catabolic process	BP
GO:0009072	3	aromatic amino acid family metabolic process	BP
GO:0009405	3	pathogenesis	BP
GO:0019483	3	beta-alanine biosynthetic process	BP
GO:0019629	3	propionate catabolic process, 2-methylcitrate cycle	BP
GO:0030001	3	metal ion transport	BP
GO:0042938	3	dipeptide transport	BP
GO:0006006	2	glucose metabolic process	BP
GO:0006099	2	tricarboxylic acid cycle	BP
GO:0006260	2	DNA replication	BP
GO:0006529	2	asparagine biosynthetic process	BP
GO:0006629	2	lipid metabolic process	BP
GO:0006725	2	cellular aromatic compound metabolic process	BP
GO:0006807	2	nitrogen compound metabolic process	BP
GO:0006826	2	iron ion transport	BP
GO:0006979	2	response to oxidative stress	BP
GO:0008272	2	sulfate transport	BP
GO:0008610	2	lipid biosynthetic process	BP
GO:0008615	2	pyridoxine biosynthetic process	BP
GO:0009060	2	aerobic respiration	BP
GO:0009073	2	aromatic amino acid family biosynthetic process	BP
GO:0009401	2	phosphoenolpyruvate-dependent sugar phosphotransferase system	BP
GO:0015734	2	taurine transport	BP
GO:0019285	2	glycine betaine biosynthetic process from choline	BP
GO:0042619	2	poly-hydroxybutyrate biosynthetic process	BP
GO:0045454	2	cell redox homeostasis	BP
GO:0045892	2	negative regulation of transcription, DNA-templated	BP
GO:0071236	2	cellular response to antibiotic	BP
GO:0000027	1	ribosomal large subunit assembly	BP
GO:0000103	1	sulfate assimilation	BP
GO:0003333	1	amino acid transmembrane transport	BP
GO:0005997	1	xylulose metabolic process	BP
GO:0006096	1	glycolytic process	BP
GO:0006098	1	pentose-phosphate shunt	BP
GO:0006139	1	nucleobase-containing compound metabolic process	BP
GO:0006259	1	DNA metabolic process	BP
GO:0006282	1	regulation of DNA repair	BP
GO:0006310	1	DNA recombination	BP
GO:0006313	1	transposition, DNA-mediated	BP
GO:0006396	1	RNA processing	BP
GO:0006412	1	translation	BP
GO:0006522	1	alanine metabolic process	BP
GO:0006525	1	arginine metabolic process	BP
GO:0006527	1	arginine catabolic process	BP
GO:0006528	1	asparagine metabolic process	BP
GO:0006531	1	aspartate metabolic process	BP
GO:0006537	1	glutamate biosynthetic process	BP
GO:0006542	1	glutamine biosynthetic process	BP
GO:0006544	1	glycine metabolic process	BP
GO:0006546	1	glycine catabolic process	BP
GO:0006554	1	lysine catabolic process	BP
GO:0006559	1	L-phenylalanine catabolic process	BP
GO:0006569	1	tryptophan catabolic process	BP
GO:0006570	1	tyrosine metabolic process	BP
GO:0006572	1	tyrosine catabolic process	BP
GO:0006591	1	ornithine metabolic process	BP
GO:0006631	1	fatty acid metabolic process	BP
GO:0006633	1	fatty acid biosynthetic process	BP
GO:0006729	1	tetrahydrobiopterin biosynthetic process	BP
GO:0006751	1	glutathione catabolic process	BP
GO:0006790	1	sulfur compound metabolic process	BP
GO:0006812	1	cation transport	BP
GO:0006814	1	sodium ion transport	BP
GO:0006820	1	anion transport	BP
GO:0006878	1	cellular copper ion homeostasis	BP
GO:0006928	1	movement of cell or subcellular component	BP
GO:0007155	1	cell adhesion	BP
GO:0007157	1	heterophilic cell-cell adhesion via plasma membrane cell adhesion molecules	BP
GO:0008360	1	regulation of cell shape	BP
GO:0008643	1	carbohydrate transport	BP
GO:0009063	1	cellular amino acid catabolic process	BP
GO:0009253	1	peptidoglycan catabolic process	BP
GO:0009255	1	Entner-Doudoroff pathway through 6-phosphogluconate	BP
GO:0009306	1	protein secretion	BP
GO:0009435	1	NAD biosynthetic process	BP
GO:0009712	1	catechol-containing compound metabolic process	BP
GO:0009970	1	cellular response to sulfate starvation	BP
GO:0010133	1	proline catabolic process to glutamate	BP
GO:0015689	1	molybdate ion transport	BP
GO:0015727	1	lactate transport	BP
GO:0015740	1	C4-dicarboxylate transport	BP
GO:0015812	1	gamma-aminobutyric acid transport	BP
GO:0015824	1	proline transport	BP
GO:0015886	1	heme transport	BP
GO:0015990	1	electron transport coupled proton transport	BP
GO:0019419	1	sulfate reduction	BP
GO:0019441	1	tryptophan catabolic process to kynurenine	BP
GO:0019478	1	D-amino acid catabolic process	BP
GO:0019594	1	mannitol metabolic process	BP
GO:0019614	1	catechol-containing compound catabolic process	BP
GO:0019673	1	GDP-mannose metabolic process	BP
GO:0019679	1	propionate metabolic process, methylcitrate cycle	BP
GO:0019752	1	carboxylic acid metabolic process	BP
GO:0019836	1	hemolysis by symbiont of host erythrocytes	BP
GO:0030254	1	protein secretion by the type III secretion system	BP
GO:0030418	1	nicotianamine biosynthetic process	BP
GO:0031460	1	glycine betaine transport	BP
GO:0033212	1	iron assimilation	BP
GO:0035429	1	gluconate transmembrane transport	BP
GO:0042542	1	response to hydrogen peroxide	BP
GO:0042710	1	biofilm formation	BP
GO:0042864	1	pyochelin biosynthetic process	BP
GO:0042908	1	xenobiotic transport	BP
GO:0043107	1	type IV pilus-dependent motility	BP
GO:0043709	1	cell adhesion involved in single-species biofilm formation	BP
GO:0044010	1	single-species biofilm formation	BP
GO:0046306	1	alkanesulfonate catabolic process	BP
GO:0050714	1	positive regulation of protein secretion	BP
GO:0051051	1	negative regulation of transport	BP
GO:0051156	1	glucose 6-phosphate metabolic process	BP
GO:0051542	1	elastin biosynthetic process	BP
GO:0051782	1	negative regulation of cell division	BP
GO:0060309	1	elastin catabolic process	BP
GO:0070417	1	cellular response to cold	BP
GO:0071555	1	cell wall organization	BP
GO:0071978	1	bacterial-type flagellum-dependent swarming motility	BP
GO:0098706	1	ferric iron import across cell outer membrane	BP
GO:0098786	1	biofilm matrix disassembly	BP
GO:1900190	1	regulation of single-species biofilm formation	BP
GO:1900232	1	negative regulation of single-species biofilm formation on inanimate substrate	BP
GO:1902021	1	regulation of bacterial-type flagellum-dependent cell motility	BP

## Sheet: Table S6
GO category	Number DEG in Category	Term	Ontology
GO:0016020	46	membrane	CC	Cellular Component category
GO:0016021	42	integral component of membrane	CC
GO:0043190	11	ATP-binding cassette (ABC) transporter complex	CC
GO:0005737	6	cytoplasm	CC
GO:0009279	6	cell outer membrane	CC
GO:0005887	5	integral component of plasma membrane	CC
GO:0030288	5	outer membrane-bounded periplasmic space	CC
GO:0019867	4	outer membrane	CC
GO:0042597	4	periplasmic space	CC
GO:0005886	2	plasma membrane	CC
GO:0005576	1	extracellular region	CC
GO:0005615	1	extracellular space	CC
GO:0005840	1	ribosome	CC
GO:0009339	1	glycolate oxidase complex	CC
GO:0045239	1	tricarboxylic acid cycle enzyme complex	CC
GO:0045277	1	respiratory chain complex IV	CC
GO:0045278	1	plasma membrane respiratory chain complex IV	CC

## Sheet: Table S7
GO category	Number DEG in Category	Term	Ontology
GO:0003824	51	catalytic activity	MF	Molecular Function category
GO:0016491	36	oxidoreductase activity	MF
GO:0022857	27	transmembrane transporter activity	MF
GO:0003677	23	DNA binding	MF
GO:0005524	20	ATP binding	MF
GO:0016887	10	ATPase activity	MF
GO:0050660	10	flavin adenine dinucleotide binding	MF
GO:0005515	9	protein binding	MF
GO:0016620	9	oxidoreductase activity, acting on the aldehyde or oxo group of donors, NAD or NADP as acceptor	MF
GO:0003700	6	DNA-binding transcription factor activity	MF
GO:0010181	6	FMN binding	MF
GO:0016627	6	oxidoreductase activity, acting on the CH-CH group of donors	MF
GO:0020037	6	heme binding	MF
GO:0042626	6	ATPase activity, coupled to transmembrane movement of substances	MF
GO:0003995	5	acyl-CoA dehydrogenase activity	MF
GO:0005507	5	copper ion binding	MF
GO:0016772	5	transferase activity, transferring phosphorus-containing groups	MF
GO:0016987	5	sigma factor activity	MF
GO:0046872	5	metal ion binding	MF
GO:0000155	4	phosphorelay sensor kinase activity	MF
GO:0004222	4	metalloendopeptidase activity	MF
GO:0005506	4	iron ion binding	MF
GO:0009055	4	electron transfer activity	MF
GO:0015344	4	siderophore uptake transmembrane transporter activity	MF
GO:0015562	4	efflux transmembrane transporter activity	MF
GO:0016746	4	transferase activity, transferring acyl groups	MF
GO:0016787	4	hydrolase activity	MF
GO:0016788	4	hydrolase activity, acting on ester bonds	MF
GO:0016829	4	lyase activity	MF
GO:0030170	4	pyridoxal phosphate binding	MF
GO:0031177	4	phosphopantetheine binding	MF
GO:0038023	4	signaling receptor activity	MF
GO:0050661	4	NADP binding	MF
GO:0071949	4	FAD binding	MF
GO:0003676	3	nucleic acid binding	MF
GO:0004491	3	methylmalonate-semialdehyde dehydrogenase (acylating) activity	MF
GO:0004553	3	hydrolase activity, hydrolyzing O-glycosyl compounds	MF
GO:0005525	3	GTP binding	MF
GO:0008410	3	CoA-transferase activity	MF
GO:0008556	3	potassium-transporting ATPase activity	MF
GO:0016614	3	oxidoreductase activity, acting on CH-OH group of donors	MF
GO:0016638	3	oxidoreductase activity, acting on the CH-NH2 group of donors	MF
GO:0016705	3	oxidoreductase activity, acting on paired donors, with incorporation or reduction of molecular oxygen	MF
GO:0016773	3	phosphotransferase activity, alcohol group as acceptor	MF
GO:0016810	3	hydrolase activity, acting on carbon-nitrogen (but not peptide) bonds	MF
GO:0048037	3	cofactor binding	MF
GO:0051287	3	NAD binding	MF
GO:0000166	2	nucleotide binding	MF
GO:0003849	2	3-deoxy-7-phosphoheptulonate synthase activity	MF
GO:0003924	2	GTPase activity	MF
GO:0004066	2	asparagine synthase (glutamine-hydrolyzing) activity	MF
GO:0004129	2	cytochrome-c oxidase activity	MF
GO:0004252	2	serine-type endopeptidase activity	MF
GO:0004733	2	pyridoxamine-phosphate oxidase activity	MF
GO:0004888	2	transmembrane signaling receptor activity	MF
GO:0008134	2	transcription factor binding	MF
GO:0008270	2	zinc ion binding	MF
GO:0008483	2	transaminase activity	MF
GO:0008908	2	isochorismatase activity	MF
GO:0015419	2	ATPase-coupled sulfate transmembrane transporter activity	MF
GO:0016624	2	oxidoreductase activity, acting on the aldehyde or oxo group of donors, disulfide as acceptor	MF
GO:0016747	2	transferase activity, transferring acyl groups other than amino-acyl groups	MF
GO:0030246	2	carbohydrate binding	MF
GO:0042277	2	peptide binding	MF
GO:0000156	1	phosphorelay response regulator activity	MF
GO:0003678	1	DNA helicase activity	MF
GO:0003697	1	single-stranded DNA binding	MF
GO:0003723	1	RNA binding	MF
GO:0003724	1	RNA helicase activity	MF
GO:0003735	1	structural constituent of ribosome	MF
GO:0003855	1	3-dehydroquinate dehydratase activity	MF
GO:0003857	1	3-hydroxyacyl-CoA dehydrogenase activity	MF
GO:0003858	1	3-hydroxybutyrate dehydrogenase activity	MF
GO:0003860	1	3-hydroxyisobutyryl-CoA hydrolase activity	MF
GO:0003868	1	4-hydroxyphenylpyruvate dioxygenase activity	MF
GO:0003887	1	DNA-directed DNA polymerase activity	MF
GO:0004020	1	adenylylsulfate kinase activity	MF
GO:0004045	1	aminoacyl-tRNA hydrolase activity	MF
GO:0004067	1	asparaginase activity	MF
GO:0004096	1	catalase activity	MF
GO:0004148	1	dihydrolipoyl dehydrogenase activity	MF
GO:0004175	1	endopeptidase activity	MF
GO:0004177	1	aminopeptidase activity	MF
GO:0004315	1	3-oxoacyl-[acyl-carrier-protein] synthase activity	MF
GO:0004334	1	fumarylacetoacetase activity	MF
GO:0004340	1	glucokinase activity	MF
GO:0004345	1	glucose-6-phosphate dehydrogenase activity	MF
GO:0004356	1	glutamate-ammonia ligase activity	MF
GO:0004375	1	glycine dehydrogenase (decarboxylating) activity	MF
GO:0004386	1	helicase activity	MF
GO:0004411	1	homogentisate 1,2-dioxygenase activity	MF
GO:0004419	1	hydroxymethylglutaryl-CoA lyase activity	MF
GO:0004451	1	isocitrate lyase activity	MF
GO:0004456	1	phosphogluconate dehydratase activity	MF
GO:0004485	1	methylcrotonoyl-CoA carboxylase activity	MF
GO:0004518	1	nuclease activity	MF
GO:0004585	1	ornithine carbamoyltransferase activity	MF
GO:0004602	1	glutathione peroxidase activity	MF
GO:0004672	1	protein kinase activity	MF
GO:0004781	1	sulfate adenylyltransferase (ATP) activity	MF
GO:0004803	1	transposase activity	MF
GO:0004826	1	phenylalanine-tRNA ligase activity	MF
GO:0004856	1	xylulokinase activity	MF
GO:0005298	1	proline:sodium symporter activity	MF
GO:0005351	1	carbohydrate:proton symporter activity	MF
GO:0005509	1	calcium ion binding	MF
GO:0005536	1	glucose binding	MF
GO:0008094	1	DNA-dependent ATPase activity	MF
GO:0008124	1	4-alpha-hydroxytetrahydrobiopterin dehydratase activity	MF
GO:0008168	1	methyltransferase activity	MF
GO:0008171	1	O-methyltransferase activity	MF
GO:0008199	1	ferric iron binding	MF
GO:0008233	1	peptidase activity	MF
GO:0008236	1	serine-type peptidase activity	MF
GO:0008237	1	metallopeptidase activity	MF
GO:0008408	1	3'-5' exonuclease activity	MF
GO:0008442	1	3-hydroxyisobutyrate dehydrogenase activity	MF
GO:0008446	1	GDP-mannose 4,6-dehydratase activity	MF
GO:0008452	1	RNA ligase activity	MF
GO:0008470	1	isovaleryl-CoA dehydrogenase activity	MF
GO:0008509	1	anion transmembrane transporter activity	MF
GO:0008521	1	acetyl-CoA transmembrane transporter activity	MF
GO:0008662	1	1-phosphofructokinase activity	MF
GO:0008718	1	D-amino-acid dehydrogenase activity	MF
GO:0008726	1	alkanesulfonate monooxygenase activity	MF
GO:0008745	1	N-acetylmuramoyl-L-alanine amidase activity	MF
GO:0008750	1	NAD(P)+ transhydrogenase (AB-specific) activity	MF
GO:0008752	1	FMN reductase activity	MF
GO:0008757	1	S-adenosylmethionine-dependent methyltransferase activity	MF
GO:0008784	1	alanine racemase activity	MF
GO:0008791	1	arginine N-succinyltransferase activity	MF
GO:0008797	1	aspartate ammonia-lyase activity	MF
GO:0008802	1	betaine-aldehyde dehydrogenase activity	MF
GO:0008812	1	choline dehydrogenase activity	MF
GO:0008851	1	ethanolamine ammonia-lyase activity	MF
GO:0008891	1	glycolate oxidase activity	MF
GO:0008982	1	protein-N(PI)-phosphohistidine-sugar phosphotransferase activity	MF
GO:0008984	1	protein-glutamate methylesterase activity	MF
GO:0008998	1	ribonucleoside-triphosphate reductase activity	MF
GO:0015035	1	protein disulfide oxidoreductase activity	MF
GO:0015093	1	ferrous iron transmembrane transporter activity	MF
GO:0015128	1	gluconate transmembrane transporter activity	MF
GO:0015129	1	lactate transmembrane transporter activity	MF
GO:0015185	1	gamma-aminobutyric acid transmembrane transporter activity	MF
GO:0015193	1	L-proline transmembrane transporter activity	MF
GO:0015232	1	heme transporter activity	MF
GO:0015288	1	porin activity	MF
GO:0015343	1	siderophore transmembrane transporter activity	MF
GO:0015411	1	taurine-transporting ATPase activity	MF
GO:0015424	1	amino acid-transporting ATPase activity	MF
GO:0015930	1	glutamate synthase activity	MF
GO:0016209	1	antioxidant activity	MF
GO:0016298	1	lipase activity	MF
GO:0016301	1	kinase activity	MF
GO:0016597	1	amino acid binding	MF
GO:0016616	1	oxidoreductase activity, acting on the CH-OH group of donors, NAD or NADP as acceptor	MF
GO:0016639	1	oxidoreductase activity, acting on the CH-NH2 group of donors, NAD or NADP as acceptor	MF
GO:0016661	1	oxidoreductase activity, acting on other nitrogenous compounds as donors	MF
GO:0016668	1	oxidoreductase activity, acting on a sulfur group of donors, NAD(P) as acceptor	MF
GO:0016701	1	oxidoreductase activity, acting on single donors with incorporation of molecular oxygen	MF
GO:0016702	1	oxidoreductase activity, acting on single donors with incorporation of molecular oxygen, incorporation of two atoms of oxygen	MF
GO:0016706	1	oxidoreductase activity, acting on paired donors, with incorporation or reduction of molecular oxygen, 2-oxoglutarate as one donor, and incorporation of one atom each of oxygen into both donors	MF
GO:0016743	1	carboxyl- or carbamoyltransferase activity	MF
GO:0016805	1	dipeptidase activity	MF
GO:0016813	1	hydrolase activity, acting on carbon-nitrogen (but not peptide) bonds, in linear amidines	MF
GO:0016818	1	hydrolase activity, acting on acid anhydrides, in phosphorus-containing anhydrides	MF
GO:0016831	1	carboxy-lyase activity	MF
GO:0016853	1	isomerase activity	MF
GO:0016874	1	ligase activity	MF
GO:0017057	1	6-phosphogluconolactonase activity	MF
GO:0018576	1	catechol 1,2-dioxygenase activity	MF
GO:0018849	1	muconate cycloisomerase activity	MF
GO:0018850	1	chloromuconate cycloisomerase activity	MF
GO:0019829	1	cation-transporting ATPase activity	MF
GO:0022877	1	protein-N(PI)-phosphohistidine-fructose phosphotransferase system transporter activity	MF
GO:0030145	1	manganese ion binding	MF
GO:0030151	1	molybdenum ion binding	MF
GO:0030410	1	nicotianamine synthase activity	MF
GO:0030429	1	kynureninase activity	MF
GO:0030798	1	trans-aconitate 2-methyltransferase activity	MF
GO:0031402	1	sodium ion binding	MF
GO:0031418	1	L-ascorbic acid binding	MF
GO:0031992	1	energy transducer activity	MF
GO:0036374	1	glutathione hydrolase activity	MF
GO:0036440	1	citrate synthase activity	MF
GO:0046421	1	methylisocitrate lyase activity	MF
GO:0046912	1	transferase activity, transferring acyl groups, acyl groups converted into alkyl on transfer	MF
GO:0046914	1	transition metal ion binding	MF
GO:0047547	1	2-methylcitrate dehydratase activity	MF
GO:0050662	1	coenzyme binding	MF
GO:0051536	1	iron-sulfur cluster binding	MF
GO:0051537	1	2 iron, 2 sulfur cluster binding	MF
GO:0051920	1	peroxiredoxin activity	MF
GO:1901681	1	sulfur compound binding	MF
